# Supplementary material for: Genes responding to water deficit in apple (Malus × domestica Borkh.) roots
Source: BMC Plant Biol. 2014 Jul 8;14:182. doi: 10.1186/1471-2229-14-182 (PMC4110548; doi:10.1186/1471-2229-14-182)
Supplement: Additional file 1 — Sequences up- (AAF) or down- (AAR) regulated after two weeks of simulated drought; Sequences up- (BBR) and down- (BBF) regulated after a week of recovery from simulated drought; Sequences up- (CCF) and down- (CCR) regulated between treatment weeks 2 and 3 in trees not exposed to drought (recovery control, subtractions T2C/T1C in Figure 1). DNA sequence of unigenes and sequence annotation. Note: sequences not accepted by GenBank dbEST included sequences less than 200 nts, sequences encoding hypothetical or unknown proteins, mitochondrial and chloroplast DNA, and ribosomal DNA. Sequences making up contigs may not be assigned an accession number if one of more of the sequences is less than 200 nts. [file 1471-2229-14-182-S1.xlsx]

## Sheet: AA Segment
General Sequence Information							Arabidopsis Ortholog (based on best MDP match to unigene; from Apple Gene Function & Gene Family Database v1.0; http://gfdb.sdau.edu.cn/)				BLASTx Against Non-Redudant Protein Sequences (based on unigene sequence; from NCBI BLAST; http://blast.ncbi.nlm.nih.gov)														Malus × domestica Predicted Coding Region (MDP) (from Genome Database for Rosaceae; http://www.rosaceae.org)										M. × domestica Whole Genome Sequence v 1.0 Contig (MDC) (from Genome Database for Rosaceae; http://www.rosaceae.org)
Unigene ID	Unigene Length	# EST sequences	GenBank Accession Numbers	Subtraction	Reference in Text	Unigene Sequence	Unigene ID	Malus × domestica MDP# (see columns Y-AH)	Arabidopsis Homolog	Description of Arabidopsis Homolog	Unigene ID	Subject ids	% identity	% positives	query/ subject frames	align length	mis matches	gap opens	q. start	q. end	s. start	s. end	evalue	bit score	Unigene ID	MDP and Location in Whole Genome Sequence v1.0	evalue	bit score	PID	align length	q. start	q. end	s. start	s. end	Unigene ID	MDC and Location	evalue	bit score	PID	align length	q. start	q. end	s. start	s. end
Contig1_AAF	603	2	JZ704949	AAF	Table 1: Major latex protein	CATATAATTACGTTTAACAAGACCAGTAAAAGCTCCTTCCAACCGTTGCATATGCTACCCGGTTTTATTCATTAATTAATTCATTTATGCCCCGAGAAAGTGAGCATCAAGATCCTGGACGAGGTTAACCATCAAACTGATATATCTATCTGGAGCTTCAACATCTTCGTCAGTTTCTCGTATTCGATCCACAGGTTGGCAATACCCGTCCTTCATCTTTTTGAGTGAATTGATAGACAGCCTTGAATCTCTTATAATACTTGAACATTCTCCTTCCAATCCAATCTGAGTTGCGGCCTTGTTCGCATCGTCTAGCTCCACCTGTTCCTGAATATTCCGACATGGTCCCCTAGTTCATATTTCCAAATCTTAATAGAGCCGTGTGTTCCCAGTCTCCTT…	Contig1_AAF	MDP0000538897	AT4G14060.1 Polyketide cyclase/dehydrase and lipid transport superfamily protein;	FUNCTIONS IN: molecular_function unknown; INVOLVED IN: response to biotic stimulus, defense response; LOCATED IN: cellular_component unknown; EXPRESSED IN: cotyledon, root; CONTAINS InterPro DOMAIN/s: Bet v I allergen (InterPro:IPR000916); BEST Arabidopsis thaliana protein match is: MLP-like protein 328 (TAIR:AT2G01520.1); Has 365 Blast hits to 337 proteins in 40 species: Archae - 0; Bacteria - 0…	Contig1_AAF	gi|2465015|emb|CAA04770.1|	65.13	76.32	-1/0	152	51	2	537	88	1	152	4e-62	200	Contig1_AAF	MDP0000538897 unanchored:26174025..26177916	0	680	0.92	477	85	561	603	127	Contig1_AAF	MDC001484.186 chr13:1461444..1463914	0	690	0.99	356	1	356	1632	1987
Contig2_AAF	541	3	JZ704950; JZ704954; JZ704957	AAF	Table 1: Metallothioneine	TTCCCAAACCCAAACACCCATCAAACTGAAATCACCAGAAAGTAGACCAACCACAGAAATATGAAGAAGAAGGATACAAAGGTAGACACAAGCCACAAAGCAAATCCCAAATCCTTGCTAGCTTACTAGGAGATTCATGGGTTTCCAAATCCCATGCCCAATCTTATTTTACAATATTCCAACCCTTAACAGTCTTTTTCTTATTTATAGAGACCATCACAGCTTTCTCTTTTGAGTCTTGACTTCCGCTTGCTTCGATCATTTGGGGCAACCGCATGAGCTGCAGCTGCAGTTTGAGCCACACTTGCAGTCGTTCTCTGCTCCATAGTTCATCTCAAACCCCTCGTAGAACATCTTCATTGGTGCAACCCCATCAATTATAGTCTCAGTGGAAGTGGT…	Contig2_AAF	MDP0000168825	no hit	CONTAINS InterPro DOMAIN/s: IPR000347 Plant metallothionein, family 15	Contig2_AAF	gi|372477816|gb|AEX97102.1|	82.93	87.8	-1/0	41	7	0	433	311	18	58	9e-13	69.3	Contig2_AAF	MDP0000168825 chr11:8775082..8775627	1e-119	428	0.98	228	259	486	228	1	Contig2_AAF	MDC003593.366 chr11:8772869..8795966	0	652	0.98	349	4	352	3013	2665
Contig3_AAF	418	3	JZ704958; JZ704961	AAF	Table 1: Metallothioneine	GCGGGGGGTTCAAAACAGAGCTTGCGTTTATCTGCTTCTGTGTCATTAATTCAATCAAACTTTCCGCTGTGAAATTTTCAATCTCCAATTCCAAAAATGTCGTCGTGCTGCGGTGGTAAATGTGGTTGCGGGTCCGGCTGCGGCTGCGGCAGTGGCTGCAACGGGTGCGGGATGGCTCCTGATCTGAGCTACATGGAGGGGTCCACCACTGAGACCCTTGTCATGGGAGTTGCTCCCCAGAAGTCGCACTTTGAGGCATCTGAGATGGGAGTTGCAGCTGAGAACGGATGCAAGTGCGGGGATAGCTGCACCTGCAACCCCTGCAAGTGCACCAAGTGAGTGACAGATGTCACCTTCTGACGAAGCAAGAGAATCGTGGGGCTTCTATGTTTAGCAGTA…	Contig3_AAF	MDP0000153123	AT3G09390.1 metallothionein 2A (MT2A);	CONTAINS InterPro DOMAIN/s: Plant metallothionein, family 15 (InterPro:IPR000347); BEST Arabidopsis thaliana protein match is: metallothionein 2B (TAIR:AT5G02380.1); Has 597 Blast hits to 588 proteins in 128 species: Archae - 0; Bacteria - 0; Metazoa - 53; Fungi - 2; Plants - 530; Viruses - 0; Other Eukaryotes - 12 (source: NCBI BLink). Gene Ontology GO:0005507 copper ion binding, GO:0006878 cell…	Contig3_AAF	gi|260764149|gb|ACX49138.1|	96.36	96.36	1/0	55	2	0	172	336	26	80	2e-28	109	Contig3_AAF	MDP0000153123 chr4:12456023..12457745	1e-132	470	0.99	239	97	335	1	239	Contig3_AAF	MDC014034.350 chr16:16860116..16869285	1e-151	537	0.93	367	41	407	6047	5681
Contig4_AAF	693	2	JZ704959; JZ704962	AAF	Table 1: Putative PIP2-5 homolog	CTTTGTTCTTGTCTACACCGTCTTCTCAGCCACCGACCCCAAGAGAAATGCCAGAGACTCTCACGTCCCTGTCTTGGCACCACTTCCCATTGGATTTGCTGTGTTCATTGTTCACTTGGCCACCATTCCAATCACTGGAACTGGCATCAACCCCGCTAGGAGTTTTGGAGCTGCTGTCATCTACAACAAGGACAAAGCTTGGGATGACCAATGGATCTTCTGGCTTGGACCTTTCATTGGAGCTGCCATTGCTGCCTTCTACCACCAATACATCCTGAGAGCAGGAGCCATCAAGGCTCTAGGATCTTTCAGAAGCAATGCTTAATTAATGAAGCATTAATGAATTTCATCCATGGTTTTCAAACGGAGATGGTGATTCTAAAGGAATAACAAAATAGA…	Contig4_AAF	MDP0000196802	AT4G35100.1 plasma membrane intrinsic protein 3 (PIP3);	FUNCTIONS IN: water channel activity; INVOLVED IN: response to salt stress, transport; LOCATED IN: anchored to plasma membrane, nucleus, plasma membrane, vacuole, membrane; EXPRESSED IN: guard cell, cultured cell, callus, leaf; EXPRESSED DURING: seedling growth; CONTAINS InterPro DOMAIN/s: Major intrinsic protein, conserved site (InterPro:IPR022357), Aquaporin (InterPro:IPR012269), Major intrinsi…	Contig4_AAF	gi|350543336|gb|AEQ29857.1|	100	100	2/0	107	0	0	2	322	175	281	3e-67	219	Contig4_AAF	MDP0000196802 chr3:10274376..10275865	1e-127	456	0.97	252	74	325	343	594	Contig4_AAF	MDC021888.183 chr3:10272734..10287253	0	735	0.95	453	212	664	7639	7188
Contig5_AAF	387	2	Not Applicable1	AAF	Table 1: Reticulon B2-like	CGCGGGGGTTCTACAGATTGCGTCTGCAATTACATCAGAGATCAACCGTGCTTTTGTTATCGTGCGGGAGATTGCATCTGGGAAGGATCTGAAGCAGTTCCTCTCTGCGATTGCTGGCTTGTGGGTTGTGTCCATCTTGGGGAAGTTTTAGAGCGGTTGACGTGCAGCCGGTTCTATTAACTGTGTTTTGCCAGGGTGTTGTGCACATTTTGTCCATGATTGCTTAGGATCCTCGTCTCCATTTCATAGTTCGCGAGTCCGCTGGATTCACGGTGGGGATGAATTTGTGAATGTGTTTTTCATACTTGTTTTCGCTACGTATATGATATTTTTGGCTATATTTTTCATGGAGTTTTTGTTATGTGTGACCTGGTGATCATGCTAGTT	Contig5_AAF	MDP0000259250	AT5G41600.1 VIRB2-interacting protein 3 (BTI3);	INVOLVED IN: biological_process unknown; LOCATED IN: endoplasmic reticulum, plasma membrane, endoplasmic reticulum membrane; EXPRESSED IN: 23 plant structures; EXPRESSED DURING: 13 growth stages; CONTAINS InterPro DOMAIN/s: Reticulon (InterPro:IPR003388); BEST Arabidopsis thaliana protein match is: Reticulan like protein B3 (TAIR:AT1G64090.1); Has 1807 Blast hits to 1807 proteins in 277 species: …	Contig5_AAF	gi|388507834|gb|AFK41983.1|	80	91.11	2/0	45	9	0	8	142	126	170	1e-13	73.6	Contig5_AAF	MDP0000259250 chr3:28088297..28090127	5e-74	278	1	140	7	146	441	580	Contig5_AAF	MDC010764.217 chr3:28085846..28118544	1e-133	478	0.99	245	142	386	2460	2216
Contig6_AAF	242	2	Not Applicable	AAF	not cited in text	AATGACTACTCGATCCCTTAGACCTTCGGAATTTGAAGCTAGAGGTGTCAGAAAAGTTACCACAGGGATAACTGGCTTGTGGCAGCCAAGCGTTCATAGCGACGTTGCTTTTTGATCCTTCGATGTCGGCTCTTCCTATCATTGTGAAGCAGAATTCACCAAGTGTTGGATTGTTCACCCACCAATAGGGAACGTGAGCTGGGGTTAGACCGTCGTGAGACAGGTTAGTTTTACCCTACTGA	Contig6_AAF	MDP0000614624	no hit		Contig6_AAF	gi|168812252|gb|ACA30301.1|	96.97	96.97	-2/0	66	2	0	241	44	12	77	2e-40	138	Contig6_AAF	MDP0000614624 chr12:26566739..26566915	0.013	40.1	0.9	32	192	223	42	11	Contig6_AAF	MDC026986.10 chr16:14312977..14316939	1e-124	446	0.99	233	10	242	2457	2689
Contig8_AAF	328	2	JZ704945; JZ704965	AAF	not cited in text	GAATGACTCGACAGTGTGATTGAGGGAGATGCTATCTCTGAAACAATTGAGAAAATCTGTTACGAGACTAAGTTGGTGGCTTCCGGCAGCGGTTGCATCATCAAGAGCACCAGCCACTATCACACCAAGGGAGATGTTGAGATCAAGGAAGAGCATGTTAAGGTTGGCAAAGAGAAGGCCTCCCACCTCTTCAAGTTGATTGAGAACTACCTCTTGGAGCACCAGGATGCCTACAACTAAACATTGTCTGCTGCTGCATTCATGTGTTATTCAGTCTCGTGTCATCTTTGCCGCCAAATATTAGTGTGGTTTTAATCCGTTTTATATA	Contig8_AAF	MDP0000293143	no hit	CONTAINS InterPro DOMAIN/s: IPR000916 Bet v I allergen	Contig8_AAF	gi|41323970|gb|AAS00051.1|	100	100	1/0	75	0	0	13	237	85	159	7e-44	150	Contig8_AAF	MDP0000293143 chr13:14526222..14528436	1e-124	444	0.98	230	11	240	362	591	Contig8_AAF	MDC012049.378 chr13:14518545..14538765	1e-172	607	0.98	318	11	328	7906	7589
Contig9_AAF	509	3	Not Applicable	AAF	not cited in text	ATTCCTGAACTCGTTGAGTTCCATCGTCTCGAAAACGATTCGCAGAAAATAGTGGTGAATGGAAGTGGAGTTGGTGAGGAGTTTGTGGAGACAGACTACTACAAGGACCTGAACGACATTGACAAGCAACACCACACCACAGGAACTGGGTTCATCAAAGTGCAAAACAAAGGTAACAACAGTTACAATTTAGCACCGGATTCCGACACCGACGTCCATGCTTCTTGCCAGTGCAACCCAGCAACTAATGACTGGATCCCGGACGCTTCTGCTGCCAATGCGGTGGGTTTTGATTCAGGGAAGCCAAGGAGGAGTGAAAATTAGGATTAAACGAGAAGTAATTACGTTGCAGATTTTTGTCTGCATATTATTGTTCCTCTGCAATTTGGGAATTTCAAT…	Contig9_AAF	MDP0000703851	AT4G37300.1 maternal effect embryo arrest 59 (MEE59);	Has 70 Blast hits to 70 proteins in 15 species: Archae - 0; Bacteria - 0; Metazoa - 0; Fungi - 0; Plants - 70; Viruses - 0; Other Eukaryotes - 0 (source: NCBI BLink). Gene Ontology GO:0003674 molecular_function_unknown, GO:0005575 cellular_component_unknown, GO:0009793 embryo development ending in seed dormancy	Contig9_AAF	gi|300432702|gb|ADK13068.1|	66.67	80.56	1/0	108	33	2	1	321	64	169	7e-41	145	Contig9_AAF	MDP0000703851 chr3:6839647..6840799	0	642	1	324	1	324	178	501	Contig9_AAF	MDC021763.143 chr3:6845489..6874862	1e-135	484	0.99	248	42	289	477	230
Contig14_AAF	292	3	Not Applicable	AAF	not cited in text	CCCTTTGAGCGGCCCCCCGGCCGGGTCCCATAATATTTTGGGGGGTAAATGTAGGGATTGTTGTATCAATACCCCCAAAGAAGTATATCTATCCTCCTGATTCAACATGATCTTACACGAATCATGTATGGTTTCCTCTTTCCTGTACAAGTGTTGAAACGTACAATGCCATTGGTCAAATAAGATGTTACACTCTTCCATCTATGGCTATGGAACTGTGCTTTTCGTAAAAAAAAAAAAAAAAAAAAAAAAAAAAAAAAAAAGCAAAAAAAAAAAAAAAAAAAAAAAAAAA	Contig14_AAF	MDP0000356583	no hit		Contig14_AAF														Contig14_AAF	MDP0000356583 chr2:6780067..6780271	1e-09	63.9	0.91	48	241	288	65	112	Contig14_AAF	MDC011768.383 chr13:27810211..27886052	1e-105	385	0.99	202	28	229	32904	33105
A03_AAF	558	1	JZ704946	AAF	not cited in text	TTTTTTTTTTTTTTTTTTTTTTTTTTTTTTTTTTTTTTTTTTTTTTTTTTTTTTAAGCTGAAAAAACACATAAATTAAAAAAGAGGGAACATACAAATAATTAAGCTAGCCACAAAGCAAATCCCAAACCCTAGCTAGCTAGAAATTCAGGGATTTGCAAATCCCAGGGCTAATCTTATTTTACAGAAAGTTCTAAAACCCAGCTTTTACAGTCTTTTCTTATTTAAAAAAACCATCACAGCTTTCTTCTTTGAGTTTAAATCGGGGCTGGGTTCGATCATTTGGGGCAGCCGCATGAGCTGCAGCTGCAGTTTGAGCCACACTTGGAGTCATTCTCGGCTCCAAAGCTCATCCCAGGCCCCTCAAAAAACATCTTCACCGGGGCAACTCCAGCAAGGA…	A03_AAF	MDP0000292018	no hit	CONTAINS InterPro DOMAIN/s: IPR000347 Plant metallothionein, family 15	A03_AAF	gi|8272394|dbj|BAA96449.1|	69.49	77.97	-3/0	59	18	0	505	329	1	59	9e-20	88.6	A03_AAF	MDP0000292018 chr3:8105889..8106437	1e-54	214	0.86	228	278	505	228	1	A03_AAF	MDC011542.145 chr11:8797663..8858561	1e-124	448	0.92	314	52	365	6786	7099
A06_AAF	437	1	JZ704948	AAF	Table 1: ATP citrate synthase	AAGGATTTAATGAAGATGCGAAACTTGCCACTAAAGAAAGAAAAGAAAAGGAAAGGGGAGAGCGAGGGTGCGAGCAATCTGAACGATAACTTATGCAGCTGCGGTGATGCACTGAATTGCCTGTTTGCAAATACCGGTCATTGTTGCTTCGGGTCCATAGACCTCAATAGGGAGGCCGACTTCCTCTGCAAGTGCCCGCATTTTTGCAAGCCCCCTCTGGTAGTTGGGGCCTCCTCTCCTGACGTAAAGATGCATCTGTGCGGCTTTAAGCTTAGATTCCTTCTCCTTCAAGGCACGAATAATGCCATTGAATGTTGCAGCAACATCGGTAAAGTTAGCAATACCTCCTCCTATTACAAGGGCTCGCTTACGACCGTCAGGCTCAGAAGTTGCACAATC…	A06_AAF	MDP0000182082	AT1G60810.1 ATP-citrate lyase A-2 (ACLA-2)	CONTAINS InterPro DOMAIN/s: ATP-grasp fold, subdomain 2 (InterPro:IPR013816), ATP-grasp fold, succinyl-CoA synthetase-type (InterPro:IPR013650), Succinyl-CoA synthetase-like (InterPro:IPR016102); BEST Arabidopsis thaliana protein match is: ATP-citrate lyase A-1 (TAIR:AT1G10670.4); Has 5556 Blast hits to 5555 proteins in 1577 species: Archae - 133; Bacteria - 3078; Metazoa - 348; Fungi - 198; Plan…	A06_AAF	gi|62321488|dbj|BAD94933.1|	84.38	96.88	-3/0	96	15	0	420	133	73	168	1e-43	151	A06_AAF	MDP0000182082 chr13:6302961..6306219	0	650	1	328	91	418	1272	945	A06_AAF	MDC008275.176 chr13:6289533..6334340	4e-87	325	1	164	1	164	13338	13501
A09_AAF	756	1	JZ704951	AAF	not cited in text	TCTATAGGGTAAAGCACTACACACCTCCTATAATTTGCAAACACGTTTTTTTGGTGAAAAATGTCTAGCGATTGTGGTAAGGTGGAGGCCGATGTTGAAATCAAGGCTTCTGCTGCCAAGTTCCATGAAATGTTCACACACAAGCCACACCACATCTCCAATGTCAGCAATAGCAACATTCAGGGCTGTGATCTACATGAAGGTGATTGGGGAACCGTCGGATCTGTGGTCTACTGGAATTATTTCCATGATGGAAAAGCCAAAGTTGCTAAGGAGTTGATTGAAGCCATAGACGCTGAAAATAATCTGATCACTTTCAAAGTGATTGAAGGAGATCTTATGGAGCATTACAAGAGCTTCAAGATCACCATCCACGCAACTCCGAAAGGCGAGGGATGC…	A09_AAF	MDP0000187841	AT1G70830.1 MLP-like protein 28 (MLP28);	FUNCTIONS IN: molecular_function unknown; INVOLVED IN: response to biotic stimulus, defense response; LOCATED IN: cellular_component unknown; EXPRESSED IN: 22 plant structures; EXPRESSED DURING: 14 growth stages; CONTAINS InterPro DOMAIN/s: Bet v I allergen (InterPro:IPR000916); BEST Arabidopsis thaliana protein match is: MLP-like protein 34 (TAIR:AT1G70850.3); Has 829 Blast hits to 443 proteins …	A09_AAF	gi|13172242|gb|AAK14060.1|AF239177_1	85.9	92.31	1/0	156	20	1	61	522	1	156	2e-90	275	A09_AAF	MDP0000187841 unanchored:50179054..50179722	0	928	1	468	61	528	1	468	A09_AAF	MDC019625.168 unanchored:50176128..50179398	0	1005	1	507	250	756	1279	773
A10_AAF	727	1	JZ704952	AAF	Table 1: Adenosylhomocysteinase	ACCTGTAGGCAGCTGGCTTGTATGGACCCTCGACCGGCACGCTGATGTAGTCAGCCTGCTCTTTGGTGAGCTTGGTGAGCTTAGCTCCAAGCTTTCCAAGATGAAGGGCAGCAACCTTCTCATCAAGGTGCTTGGGCAAGACATACACCTTCTTCTCATACTTGCCGGACTTCCTCTCATTCCACAACTCGAGCTGAGCAATCACTTGGTTGGTGAAAGAGCAGGACATCACAAAGCTGGGGTGTCCAGTGGCACAGCCCAAGTTCATGAGACGGCCCTCAGCCAACACAATGATGCCGGAGTTGGTCTCGGGGAAGACCCATCTGTCGGTTTGAGGCTTGATGGTGATGCGTTTCACTCCGGGGTATGTCTCAAGACCATGCATGTCAATCTCATCGT…	A10_AAF	MDP0000679173	AT3G23810.1 S-adenosyl-l-homocysteine (SAH) hydrolase 2 (SAHH2);	FUNCTIONS IN: adenosylhomocysteinase activity; INVOLVED IN: one-carbon metabolic process; LOCATED IN: plasma membrane, vacuole, membrane; EXPRESSED IN: 33 plant structures; EXPRESSED DURING: 15 growth stages; CONTAINS InterPro DOMAIN/s: S-adenosyl-L-homocysteine hydrolase (InterPro:IPR000043), S-adenosyl-L-homocysteine hydrolase, conserved site (InterPro:IPR020082), S-adenosyl-L-homocysteine hydr…	A10_AAF	gi|255563606|ref|XP_002522805.1|;gi|223538043|gb|EEF39656.1|	93.8	97.93	-1/0	242	15	0	727	2	243	484	3e-150	439	A10_AAF	MDP0000679173 chr9:14720832..14722493	0	1378	0.98	727	1	727	1453	727	A10_AAF	MDC027549.17 chr9:14681362..14734844	0	1378	0.98	727	1	727	41126	40400
A11_AAF		1	Not Applicable	AAF	not cited in text	TAAACATGCAAGTTTTTCATTCATTTCATCACACACAGTATGATCCAACTCTACACAACACATGATAAAAACAGAGACACAAGCAGCCACAACCTAGGATCATCCTCAGCAAATCCTAGCCTAGGGGATCTGCAGGTCAAAGGGCAAGCCATGGCTACTTTATTCTAACAACACGACCTTGGT	A11_AAF				A11_AAF														A11_AAF										A11_AAF	MDC020535.251 chr4:12451130..12461218	5e-84	313	0.96	182	2	183	5449	5630
A12_AAF	537	1	JZ704953	AAF	Table 1: Actin	GACGAGTCAGGCCCATCCATTGTCCACAGGAAGTGCTTCTGAGTTCTCCAAATGGTTTTGATGGTGAGCTATTTTTCAATTTAGTTGGATTTTCGTGTCATGTGTCATGTGAAGTCAGTTTGGTTGGCAACGATATGTGTTGAGGTGGGGTCACTCGAGGACGGGGTAGATTCAGATGTTGACTTCTCATCCACGCGAGAGATTTTGCTTGCAATGGCAAATGGTTCTATGTATATGTGGTGGGCAGAAAATCAGTCCAAAACCATCCTCGCCTTGCCTAATCTTTGGTTCAACCATCTCTTTCGGTAGGATGTTTGTAGCAGGAGAGTGATTGGGATGCTTTTCTTCGTCTTCCTTTTATTTCACTTTTGTTCTATATTTGACGGTTTTTTTTTCATC…	A12_AAF	MDP0000774288	AT5G09810.1 actin 7 (ACT7);	FUNCTIONS IN: protein binding, structural constituent of cytoskeleton; INVOLVED IN: in 9 processes; LOCATED IN: mitochondrion, nucleolus, cell wall, cytoskeleton, plasma membrane; EXPRESSED IN: 29 plant structures; EXPRESSED DURING: 14 growth stages; CONTAINS InterPro DOMAIN/s: Actin, conserved site (InterPro:IPR004001), Actin/actin-like (InterPro:IPR004000), Actin/actin-like conserved site (Inte…	A12_AAF														A12_AAF	MDP0000774288 chr13:27546237..27547699	5e-13	76	0.97	42	6	47	1093	1134	A12_AAF	MDC007329.515 chr1:320586..344395	0	970	0.98	508	6	513	12812	13319
B02_AAF	895	1	JZ704955	AAF	Table 1: Mal d 1	TTTTTTTTTTTTTTTTTTTTTTTTTTTTTTTACAATCATGGGTGTTTTCACAAACAAAACTGAGTTCACCTCCGACATTCCCCCTGCTAGGATGCTCAATGCCTTTGTTCTTGATGCTGACATCCTCGGCCCTCAAATTGCACCGCAAACACTGAATATCGCTGATATCCTCCCTTGACTTGGTGTATTTGGAACTATTAAAAAGATCAACTTTGGTGATTGGAGCACATACTTCTACTTGAATCACACAATTGAGGGGGCTGACAAAGAAGACTTTGTCTACAGGACCGCGCGATTGAACGGATATGCTATCTCTGATACAATTGAGAACATCTCTTAAAAGACTAAGTTGGTCGCTCCCCGCCACGTATCTGTCATTAGGGGTAGCACCCACAACCA…	B02_AAF	MDP0000295542	no hit		B02_AAF	gi|60280841|gb|AAX18313.1|;gi|60460765|gb|AAX20997.1|	60.74	77.04	2/0	135	53	0	38	442	1	135	1e-45	162	B02_AAF	MDP0000295542 chr13:14475691..14476170	2e-72	274	0.81	482	38	518	1	480	B02_AAF	MDC012816.382 chr13:14461566..14485578	1e-140	502	0.84	693	34	724	14121	14810
B03_AAF	364	1	JZ704956	AAF	Table 1: Bypass	TTGATGGATTTTTCCAAATCCTTTTAGCCGGGCGTGACACATTGCTTTCCAAACTAAGATCAGGTGGAGCAGTCTCAGACCGGATGCTGACGGGAAATGTGGAAGGTCAGTTTGTGAGATGAAAATGATCTTAGCAAAGCTAACATCTCTTATTTATAAAGATGGTTTTAGGTATGGGGCTTTATGTTTTCTGTTTTTTGTAAGTATACCATCTTGTATGGCGTGTTGTAATCAGTATGCTGTGAGTAATCGTAGTTATATTATTATTGTACTGGCTTGTATAAGCGTAATGGTGTATTATGGATTGCTAATGATATATGAAAGGGTTTGGTTTGAAAAAAAAAAAAAAAAAAAAAAAAAAAAA	B03_AAF	MDP0000307429	AT2G46080.1 Protein of unknown function;	CONTAINS InterPro DOMAIN/s: Protein BYPASS related (InterPro:IPR008511); BEST Arabidopsis thaliana protein match is: Protein of unknown function (DUF793) (TAIR:AT1G01550.2); Has 153 Blast hits to 139 proteins in 20 species: Archae - 0; Bacteria - 2; Metazoa - 1; Fungi - 0; Plants - 150; Viruses - 0; Other Eukaryotes - 0 (source: NCBI BLink). Gene Ontology GO:0008150 biological_process_unknown	B03_AAF	gi|388522363|gb|AFK49243.1|	60.53	76.32	3/0	38	15	0	3	116	314	351	7e-06	52	B03_AAF	MDP0000307429 chr1:10003438..10007329	3e-63	242	1	122	1	122	1385	1506	B03_AAF	MDC018334.206 chr1:9995132..10009825	0	654	0.99	338	1	338	12076	12413
C01_AAF	353	1	JZ704960	AAF	Table 1: Ω-hydroxypalmitate-O-feruloyl transferase-like	AAATTCAACTCATGGGGTGATAGCGCAAGAGGCTTGCAGCTCAAGGTTGTGCCATTTCTCGACAGAAACATACTCAAACCCAGAAACCCACCAAAGATAGAGTTTTCTCATGATGAATTCTTTCAGATCGAAGACATATCTGAAAACTACAAGCTCTATGAGGAAGAAGAACTGCTATACAGCGCCTTCTGTTTCAACCCTGAGAAGCTCGAAAAGCTGAAGAAAATGGCCATGGAAGATGGGGTTCTTGAAAACTGCACAACATTTAAAGCGCTCTCTGCCTTTGTGTGGAGAGCTAGAACTAAGGCCTTGAGAATGAGACCAGATCAAAAAACGAAGCTCCTTGGGCTGGC	C01_AAF	MDP0000312405	AT5G41040.1 HXXXD-type acyl-transferase family protein;	CONTAINS InterPro DOMAIN/s: Transferase (InterPro:IPR003480); BEST Arabidopsis thaliana protein match is: HXXXD-type acyl-transferase family protein (TAIR:AT5G63560.1); Has 2970 Blast hits to 2949 proteins in 200 species: Archae - 0; Bacteria - 2; Metazoa - 0; Fungi - 233; Plants - 2727; Viruses - 0; Other Eukaryotes - 8 (source: NCBI BLink). Gene Ontology GO:0005575 cellular_component_unknown, G…	C01_AAF	gi|241897455|gb|ACS70946.1|	68.14	86.73	1/0	113	35	1	22	360	178	289	2e-37	140	C01_AAF	MDP0000312405 chr6:17110632..17113542	0	676	1	341	5	345	527	867	C01_AAF	MDC022595.318 chr6:17090493..17159772	0	676	1	341	5	345	20917	20577
C05_AAF	165	1	Not Applicable	AAF	Table 1: 60S ribosomal protein L38	TAACTCGCATCCTCGGTCCTCTTGATTTTGACATTGCGGGCATCCTTCCTTCTTGCAGTTAGAAGGAAATCCTTGATCTCATGGATCTGCTTCGGCATTTTGCTCGTTGCTTGGTCGAGACCAGAGGCTGCAAGTTCTCTCTCAAACTCCGAGGAGGCTCCCCGC	C05_AAF	MDP0000489242	AT3G59540.1 Ribosomal L38e protein family;	FUNCTIONS IN: structural constituent of ribosome; INVOLVED IN: translation, ribosome biogenesis; LOCATED IN: ribosome, cytosolic large ribosomal subunit; EXPRESSED IN: 22 plant structures; EXPRESSED DURING: 13 growth stages; CONTAINS InterPro DOMAIN/s: Ribosomal protein L38e (InterPro:IPR002675); BEST Arabidopsis thaliana protein match is: Ribosomal L38e protein family (TAIR:AT2G43460.1); Has 621…	C05_AAF	gi|297735234|emb|CBI17596.3|	75	81.82	-2/0	44	11	0	137	6	46	89	2e-12	65.9	C05_AAF	MDP0000489242 unanchored:17784004..17787434	8e-68	256	0.96	153	7	159	563	411	C05_AAF	MDC022153.267 unanchored:17778982..17784663	1e-66	256	0.96	153	7	159	3286	3438
C08_AAF	183	1	Not Applicable	AAF	Table 1: Phospholipase C3-like	AGATAGAAATGGCATTGCTGATTACTTACGACGAGCACGGCGGGTTTTATGACCACGTGCCGACGCCGGTTTCAGACGTGCCGAGCCCGGATGGGATCGTGGGGAACGAACCGTATTATTTCCGGTTTGACCGGTTGGGTGTGCGGGTGCCGACCATACTCGTCTCGCCATGGGTCGAAAAGG	C08_AAF	MDP0000126791	AT1G07230.1 non-specific phospholipase C1 (NPC1);	FUNCTIONS IN: hydrolase activity, acting on ester bonds; LOCATED IN: endomembrane system; EXPRESSED IN: 23 plant structures; EXPRESSED DURING: 13 growth stages; CONTAINS InterPro DOMAIN/s: Phosphoesterase (InterPro:IPR007312); BEST Arabidopsis thaliana protein match is: non-specific phospholipase C2 (TAIR:AT2G26870.1); Has 30201 Blast hits to 17322 proteins in 780 species: Archae - 12; Bacteria -…	C08_AAF	gi|297745907|emb|CBI15963.3|	87.93	96.55	3/0	58	7	0	9	182	1	58	2e-20	89	C08_AAF	MDP0000126791 chr11:6639402..6641734	8e-28	123	0.98	64	5	68	915	978	C08_AAF	MDC019025.219 chr11:6635661..6646740	9e-92	339	0.97	179	5	183	10543	10721
C09_AAF	520	1	JZ704963	AAF	Table 1: Mitochondrial import receptor	ACTAACTACAAAATTTCAATGGCATCGAAGATATCTCTGAAAACCAAGGGCAAGACTCCGGCGAAGGGCTCCAAGGGCTCGGAGGAGCGCTCGGTGGCTCAGTTCGTGAAGGAGTGGAGCACGTGGACCATGAAGAAGGCCAAGGTCGTCACCCACTACGGCTTCATTCCGCTGGTCATCATCATCGGCATGAACTCGGATCCCAAGCCGCAACCTTCCCAGCTGCTCAGTCCCGTCTGATCTGATCCGGGTCGGATCATTCAAATTCCGTGATGGGTTTTCGGTATTGTCTTTAATGGGTTAATGGGTCAGTGCCTATTTGTCGAATCTACATGTTCTGGTTATGGGTAGGAGGTTTTAGGGTTTAGTTATTTGATTTGAGGAATTTTATGTATGCTG…	C09_AAF	MDP0000807403	no hit		C09_AAF	gi|224075599|ref|XP_002335848.1|;gi|222835808|gb|EEE74243.1|	73.97	90.41	1/0	73	18	1	19	234	1	73	7e-30	114	C09_AAF	MDP0000807403 chr13:30952512..30952871	1e-127	456	0.99	236	10	245	125	360	C09_AAF	MDC013781.548 chr13:30947973..30958208	0	952	0.99	486	10	495	4663	5148
C10_AAF	898	1	JZ704064	AAF	not cited in text	GCGGGATCAAAGACGCAAATTGTAGCTAGAGAGCTTATCTCTCTGCTTCCTCTCCCCTTTGTATCCTCCCTCCCCCTCCTGGCATTCCTGAAAACCCTCCTCCCTCTCTCTTTGATGCCCACCACAACCACCAGTACTTGAATCCTTGTGATTCTTTTCCGATCGCTTCATCCATATTTTGCATGATCCTTCACTTGTTTATTCATTGAAAAAATATGAGTAACACAATGATTCCAAGAGTGAAAGTCATGGTTTATTTGGTCTACGACAGGGGTTAAATCCACACATATCCGATCCTATCATTTCACAATTTTTTTCGTGCCCTTTGTTTATATTGTTCATATTACAAAGTTCTCATTTCTCCTTCATACTAAATTGATGGAGGGTGGTGTTGTGTGT…	C10_AAF	MDP0000810244	AT5G50760.1 SAUR-like auxin-responsive protein family;	CONTAINS InterPro DOMAIN/s: Auxin responsive SAUR protein (InterPro:IPR003676); BEST Arabidopsis thaliana protein match is: SAUR-like auxin-responsive protein family (TAIR:AT3G43120.1); Has 1807 Blast hits to 1807 proteins in 277 species: Archae - 0; Bacteria - 0; Metazoa - 736; Fungi - 347; Plants - 385; Viruses - 0; Other Eukaryotes - 339 (source: NCBI BLink). Gene Ontology GO:0003674 molecular…	C10_AAF	gi|224057798|ref|XP_002299329.1|;gi|222846587|gb|EEE84134.1|	61.22	75.51	1/0	147	50	4	475	897	7	152	3e-51	176	C10_AAF	MDP0000810244 chr16:6710683..6711144	0	775	0.99	401	484	884	1	401	C10_AAF	MDC011904.270 chr16:6701418..6728397	0	1711	0.99	879	6	884	8787	9665
C11_AAF	490	1	Not Applicable	AAF	Table 1: SAUR family protein	GCGGGGAAGCAAAATCGAGAGAGACAAAGAGAGAGACAGAGAGAGGGCAAGGATGAGAAAAAAAAGAGGAAGAGGTCCTGGAAGAACATGGGTCTGAATCATGAAACATGATTTCTTATTTGTTAAGTTATGGCATGCAAAGCTTTAGTTAGGGTTAGGGAAGATGCGGTGGTGTGGAGGAGATAGTTGTGATTGAGATTTTCAATTCAAGAATGGTGAGGGCTATGACGCTGCTTATATATGACGGGGATGTTTGATTAATTTGTTTGAGGGAAAGCTCTCTCGGCCGGTCCTCTTTCCTAAGGGAGCTGGTCACGGTGGTGGACAATGAGTTCGAGCTATGTTTGCTTTGGAATCCAGGTTTACGAACTAAACAATCTGAAAGGATAGATGGGATGA…	C11_AAF	MDP0000299445	AT3G11910.1 ubiquitin-specific protease 13 (UBP13);	FUNCTIONS IN: ubiquitin-specific protease activity, ubiquitin thiolesterase activity; INVOLVED IN: ubiquitin-dependent protein catabolic process; LOCATED IN: cellular_component unknown; EXPRESSED IN: 25 plant structures; EXPRESSED DURING: 15 growth stages; CONTAINS InterPro DOMAIN/s: TRAF-like (InterPro:IPR008974), Peptidase C19, ubiquitin carboxyl-terminal hydrolase 2, conserved site (InterPro:I…	C11_AAF														C11_AAF	MDP0000299445 chr12:4698013..4714036	0.002	44.1	0.93	30	18	47	2540	2511	C11_AAF	MDC009803.114 chr15:11752326..11773909	2e-39	167	0.91	124	358	481	3171	3294
D05_AAF	394	1	JZ704966	AAF	Table 1: NPR1	AAGTACTCGCGCGGGAGGTTGATTTGAACGAGACTCCCACTGTGCAGAACAAAAGACTCCTTTCTAGGTTGGAATCCCTTGTGAAAACAGTCAGTATGGGTAGACACTATTTTCCGCATTGCTCGGAAGTCCTCGATAAGTTCCTTCAGGTCGACCTTCCTGATTTGTTGTCCTCGAGACGGGCACCACTGACGAGCAGAAAATAAAGAGGCAGCGTTTCTTGGAGCTCAAGGAAGAAGTACAAAAGGCATTTGACAAGGACAAAGCTGATAAGAACCTCTCCGGGCTGTCTTCGTCATCCTCCTCACTTCCTCCGAAAAAAGTTGGGCGCAAGCCAAAGGTTAGGAAATTGTGAAGGCATGTAAATTGTATCTAACTATAGGCCTCCCAGG	D05_AAF	MDP0000300400	AT5G45110.1 NPR1-like protein 3 (NPR3);	INVOLVED IN: defense response to fungus, incompatible interaction, defense response to bacterium, incompatible interaction; LOCATED IN: chloroplast; EXPRESSED IN: 23 plant structures; EXPRESSED DURING: 13 growth stages; CONTAINS InterPro DOMAIN/s: BTB/POZ (InterPro:IPR013069), NPR1/NIM1 like, C-terminal (InterPro:IPR021094), BTB/POZ fold (InterPro:IPR011333), Ankyrin repeat-containing domain (Int…	D05_AAF	gi|225348362|gb|ACN87218.1|	75.23	87.16	3/0	109	27	0	15	341	474	582	3e-39	147	D05_AAF	MDP0000300400 chr5:8290799..8301535	0	644	0.99	329	14	342	1410	1738	D05_AAF	MDC015086.23 chr5:8289599..8320152	1e-168	595	0.99	306	88	393	3631	3936
D09_AAF	588	1	JZ704967	AAF	not cited in text	AAATAATCGGACGGGGATCCCAGGCTTTGAGTTAATTCAATTCCCAGCACTAAAACAATCTTCTCCGTTGTCCTTATACCAACTTTTGAAGAACATGTCTAGCAATTGTAGCTGTGGTAGTGACTGCAAGTGCGGCAGTGGCTGCAAATGTGGGATGCACGCTGACTTGGGTTACTCAGAGACCACTTCCACTACCATCATTGCTGGGGTTGCACCAGTGAAGACGTTCTCTGAGGGGTCTGAGATGAACTATGGAGCAGAGAATGACTGCAAGTGTGGCTCAAACTGCAGCTGCAGCTCACGCGGCTGCAACAAATGATCAAAGCAAGCCGAGGTCAAAAGTCATGAAGAGCTGTCCTGCATGGGGTCTATATAATAAGAAAAGGACTGTGAAAGTTG…	D09_AAF	MDP0000168825	no hit	CONTAINS InterPro DOMAIN/s: IPR000347 Plant metallothionein, family 15	D09_AAF	gi|8272394|dbj|BAA96449.1|	79.49	82.05	2/0	39	7	1	155	268	21	59	6e-10	61.6	D09_AAF	MDP0000168825 chr11:8775082..8775627	2e-77	289	0.91	228	95	319	1	228	D09_AAF	MDC011542.145 chr11:8797663..8858561	1e-180	634	0.99	336	226	560	15086	14751
D11_AAF	657	1	JZ704968	AAF	Table 1: Cyclophilin	AACTACCCAAATTTAAAGACTCATAAGAACAAGGACATAGAACGACGACGTTTCCATCATCCACAGATGAGCTGCCGAAACGGCATCGTCTAGGAGAGCTGGCCACAGTCGGCGACCACCACCGGCTTCGAGGTCCTTCCCTGTCCAGACCCCACCTTCTCGATGTTCTTCACCACGTCGAGCCCCCCGACCACCTGCCCGAACACCACGTGCTTGCCGTCGAGCCACTCGGTCTTGGCGGTGCAGATGAAGAACTGAGATCCGTTAGTTCCGGGACCGGCGTTGGCCATGGACAAGATTCCGGGTCCGGTGTGCTTCTTGTTGAAGTTCTCGTCCGCGAACTTGGCGCCGTAGATCGACTCGCCTCCGGTGCCGTTTCCGGCAGTGAAATCACCTCCC…	D11_AAF	MDP0000245569	AT4G38740.1 rotamase CYP 1 (ROC1);	FUNCTIONS IN: peptidyl-prolyl cis-trans isomerase activity; INVOLVED IN: protein folding, response to cadmium ion, signal transduction; LOCATED IN: cytosol, apoplast, plasma membrane; EXPRESSED IN: 26 plant structures; EXPRESSED DURING: 16 growth stages; CONTAINS InterPro DOMAIN/s: Cyclophilin-like (InterPro:IPR015891), Peptidyl-prolyl cis-trans isomerase, cyclophilin-type (InterPro:IPR002130), P…	D11_AAF	gi|356507991|ref|XP_003522746.1|	93.02	95.35	-2/0	172	12	0	608	93	1	172	4e-102	304	D11_AAF	MDP0000245569 chr5:22316910..22317779	0	922	0.99	479	90	568	573	96	D11_AAF	MDC021657.90 chr5:22309687..22318891	0	1249	0.99	654	4	657	7137	7789
D12_AAF	506	1	JZ704969	AAF	Table 1: Leucine zipper homeobox	AGATTTTGGACTGGAAGATGAACCAAACCTTGCGAACTTAGTGGAGTCTGCAGACGGTTCCTTGACATCAACTGAGGATTGGGGGAAATTGAATTCTTATGGTCTTTTTGATGTTACTAGTGGTGATTATCAGTGGTGGGGCTTCTGGTCTTGAAAACAGAAATTGTGTGCATATATAATGAAGTGCTTCATCTACTGGAGTGATCAAGAAAAAGGGGCTTTTTTCATCAGAATGTCATTAGCTTTTGGAGACTGGTTGTTCATAATCATGCCATTTGCACTGCATCCTCCTACACTCAATCACTTTGATGCTCTGTTTAGTTACGACGTCACAATTAAAGATCCATATGAATGAATGAGAACTAAGGCCAACATATATATGGGGATCTTATTGGGAAA…	D12_AAF	MDP0000316497	AT3G61890.1 homeobox 12 (HB-12);	CONTAINS InterPro DOMAIN/s: Homeobox, conserved site (InterPro:IPR017970), Homeobox (InterPro:IPR001356), Homeodomain-like (InterPro:IPR009057), Helix-turn-helix motif, lambda-like repressor (InterPro:IPR000047), Leucine zipper, homeobox-associated (InterPro:IPR003106), Homeodomain-related (InterPro:IPR012287); BEST Arabidopsis thaliana protein match is: homeobox 7 (TAIR:AT2G46680.1); Has 10279 B…	D12_AAF	gi|224068066|ref|XP_002302659.1|;gi|222844385|gb|EEE81932.1|	67.35	79.59	2/0	49	16	0	5	151	190	238	8e-13	72	D12_AAF	MDP0000316497 chr1:11698049..11701252	2e-74	280	0.99	145	5	149	583	727	D12_AAF	MDC037600.14 chr1:11693520..11707295	0	932	0.99	476	5	480	5385	5860
Contig1_AAR	867	2	JZ704970; JZ704971	AAR	Table 2: 5-methyltetrahydropteroyltriglutamate homocysteine methyltransferase	CAACTACTGATAGGGAAGAAGAAGCGAACCCCAAAAGAAAGAACCATTCAAGCCCTCTCTATCCCTCCGAAAGAGAAATGGCGTCTCACATTGTTGGATATCCCCGTATGGGCCCTAAGAGAGAGCTCAAATTTGCTCTTGAATCTTTCTGGGATGGGAAGAGCAGTGCCGAGGACTTGCAGAAGGTGTCTGCTGATCTCAGATCTTCCATCTGGAAGCAGATGACTGATGCCGGGATCAAGCACATTCCCAGCAACACCTTCTCATACTACGATCAGGTGCTCGACACCACCGCATTGCTCGGGGCTGTCCCGCCAAGATACGGGTGGAATGGCGGTGAGATAGGATTTGATACATACTTCTCCATGGCCAGAGGAAATGCCTCTGTCCCTGCTATGG…	Contig1_AAR	MDP0000153762	AT5G17920.1 Cobalamin-independent synthase family protein ATMS1;	FUNCTIONS IN: 5-methyltetrahydropteroyltriglutamate-homocysteine S-methyltransferase activity, copper ion binding, methionine synthase activity; INVOLVED IN: response to cadmium ion, response to zinc ion, response to salt stress, methionine biosynthetic process; LOCATED IN: in 7 components; EXPRESSED IN: 12 plant structures; EXPRESSED DURING: seedling growth, seed development stages; CONTAINS Int…	Contig1_AAR	gi|255569484|ref|XP_002525709.1|;gi|223535009|gb|EEF36692.1|	90.87	94.3	3/0	263	24	0	78	866	1	263	2e-160	476	Contig1_AAR	MDP0000153762 chr14:394852..398475	0	1459	0.98	790	78	867	1	790	Contig1_AAR	MDC021936.15 chr14:391391..416868	0	702	0.99	356	72	427	3455	3810
Contig3_AAR	768	5	Not Applicable	AAR	not cited in text	TTTTTTTTTTTTTTTTTTTTTTTTTTTTCAGAATTTTACAAAAAAATCAAATGCTAAATTTATTAAAAACAATTGAAATCTTTGAATTTTAAATCAATTCGTATTTAAAAAAAAGAATAATAAAAGAAATCTAAAATATATATATATCAAAAGGAAAAAAAAGTTTTATAGGATAAAGATATATACACAATATAAAACTACAAATATTATAATATTATTTACAAAAAATTTAAGGTCCAAGGGAAATTATTTACATCCTGAAAATCGGTATATATTATATATTTAATAAGTTGGGGGGTTATGTGGGGGACAGATCGTTGCTACAGGGACCTGGCCGGGCGGGCGCCCGGGCAGGGACCAGAATTTCTTGAAAAATGGAATAAAAAATATAAGTCACTT…	Contig3_AAR	MDP0000358372	no hit		Contig3_AAR														Contig3_AAR	MDP0000358372 chr11:15848472..15848940	2e-07	58	1	29	699	727	133	161	Contig3_AAR	MDC013358.170 chr8:26947697..26950490	2e-37	161	0.94	93	676	768	2778	2686
Contig4_AAR	787	5	Not Applicable	AAR	not cited in text	GCCCACCCCATTTAAGGGGGTTGGTTCCCCCCTTGGGCCCCCCCGGCCTTCCCCCTTTTCCTTCCGGGTTGTTGTGTGTGGGGAATGGGGAGGGGATTTTTTTTTTTTTTTCTTTTTTTTTTTTTTGAATTAATTTGCTGGGTTATATAAAACGGAATAAGTTGCTGCAGCCATAAATAGCCCATGCAGCTAGGCGACATTGCATTAAACACTGAAGACTGATGATAACGTCCATCAATTTATAGGATAAAGATAACTCATCAAGAAAACAACAATTACTAGAGGAGAAACGATGCCTAAGACGACATCAAAGCTCATCCTCTTTATTCATACAATGATCCTTATATTTTCTGAACTGAGCATGAACTTGTCGCAGCTTATCAGTTCACAGTCCCTTCA…	Contig4_AAR	MDP0000185014	no hit		Contig4_AAR	gi|255553907|ref|XP_002517994.1|;gi|223542976|gb|EEF44512.1|	56.25	68.75	-2/0	64	22	1	603	430	27	90	2e-14	75.5	Contig4_AAR	MDP0000185014 chr9:6199669..6200102	1e-133	476	0.99	248	428	675	254	7	Contig4_AAR	MDC004598.461 chr9:6162852..6170494	1e-148	529	0.98	277	125	401	7109	6833
Contig7_AAR		2	Not Applicable	AAR	Table 2: Germin-like gene	CGGACTCGTCGGAGAACTGTATAGCAGCGCTTGAGTGAGTTGATCTGCTAATCCGCATCCCAGCAATACGCAAGCCGCCTGTCACGGCGCGGCGGTCGGTTCGTTAATGGAGCTGGCGCGCCCGGTCTCGCGAGGAGAGAGCGGCCAGCGAGCGCAAGGCATACAATGAGAGTGAGCTCAGTCATTGGGCCCCGCAGGCTGAACGGAGAAAGGCTGAGGGTTGTATGGTGAGCGGCAGGGTGGGCGGAGGAGAGTGCACGACGGAGAACACAGGGGGCCACGATTGCGTCCAAGCATGGTCCCGAGGTGGGTTGCCACATTAGCGGCGGGCGGTGAGTTGGAAGTCGCCCGTCGGGGGGTCGGGGCCGAGGAAATTTTCCAGCTTTGTGTCTTTTTTTC…	Contig7_AAR				Contig7_AAR	gi|224149577|ref|XP_002336831.1|;gi|222836973|gb|EEE75366.1|	37.8	52.44	-1/0	82	51	0	819	574	58	139	2e-07	57.4	Contig7_AAR										Contig7_AAR
Contig8_AAR	888	2	JZ704972; JZ704974	AAR	Table 2: Mal d 1	AAATGACTCGTATCTCATCTTCCTTTTCATCAATTTTTTTTTTCTATTTTCCAAACACTTCGCAAAATCATGGGTGTTTTCACATACGAATCCGAGACCACCTCCGTCATCCCCCCTGCTAGGTTGTTCAATGCGACTGCTCTTGATGGTGATGAACTCATCGCCAAGCTTGCACCACAGGCAGTGAAGAGCATTGAGATCCTTGAAGGAGATGGTGGAGTTGGAACTGTTCAGAAGATCATCTTCGGTGAAGGTAGCACAAATGGCTACGTGAAAAAAAGAATTGATGTGATTGACAAGGACAACTTTGTGTACAAGTACAGTATGATTGAGGGAGATGCTATCTCAGAGACAATTGAGAAGATCTCTTATGAGACTACGTTGGTGGCTTCTGGTAGC…	Contig8_AAR	MDP0000142814	no hit	CONTAINS InterPro DOMAIN/s: IPR000916 Bet v I allergen	Contig8_AAR	gi|60280833|gb|AAX18309.1|;gi|60280835|gb|AAX18310.1|;gi|60280837|gb|AAX18311.1|;gi|60460757|gb|AAX20993.1|;gi|60460759|gb|AAX20994.1|;gi|313184312|emb|CBL94177.1|	100	100	1/0	159	0	0	70	546	1	159	3e-108	322	Contig8_AAR	MDP0000142814 chr16:11250682..11251161	0	944	0.99	480	70	549	1	480	Contig8_AAR	MDC021508.119 chr16:11249978..11258366	0	1328	0.99	678	15	692	1238	561
Contig9_AAR	423	3	Not Applicable	AAR	Table 2: Putative PIP2-4 homolog	AAATGACTACACCGATGATCTCAGCACCCAAACCAGCGCCCTTGTTGTAGCCAGCAGACAACTCGTTGGCTCCACCACCATACTTCATGTAGTATGACTTCTGGAAGGCCTTCACCAACCCTACACCGCAGATAGCACCCAAACACTGTGCTATGATGTACTATGTTATAATCGATTATTAAATTATCTGGTTATTATAATTACATGAACTAAAGATTATTAAAATAAAAAAAAATTGAAAAAAATGAAAAAAAAAATTGGATAAAGTAAATTTACTCCTTAAATTAAAACACCAAAATCCAAAGAATTTGTCTATTAATTAGGTGGGATTTTTGAAGTCCATTATTAATTAATTAATTATAAGAAGATTAATTATCTTTTACTGATAAATCATAAAGA…	Contig9_AAR	MDP0000124770	AT5G60660.1 plasma membrane intrinsic protein 2;4 (PIP2;4);	FUNCTIONS IN: water channel activity; INVOLVED IN: transport, hydrogen peroxide transmembrane transport; LOCATED IN: integral to membrane, membrane; EXPRESSED IN: 12 plant structures; EXPRESSED DURING: 4 anthesis, petal differentiation and expansion stage; CONTAINS InterPro DOMAIN/s: Major intrinsic protein, conserved site (InterPro:IPR022357), Aquaporin (InterPro:IPR012269), Major intrinsic prot…	Contig9_AAR	gi|13486938|dbj|BAB40141.1|	90.57	94.34	-3/0	53	5	0	160	2	124	176	2e-22	98.6	Contig9_AAR	MDP0000124770 chr1:8939730..8941611	0.001	44.1	0.82	68	18	85	422	355	Contig9_AAR	MDC010185.231 chr11:11349478..11367494	5e-77	291	0.99	151	11	161	7757	7607
Contig10_AAR	547	3	Not Applicable	AAR	Table 1: SAUR family protein	ACTGTTTAGGGGCCGTTCTCTTAACACCTGATTTGTCTCCAATTAGTTTACCTCTTTATGATTTATCAGTAAAAGATAATTAATTTTCTTATAATTAATTAATTAATAATGGACTTCAAAAATCCCACCTAATTAATAGACAAATTCTTTGGATTTTGGTGTTTTAATTTAAGGAGTAAATTTACTTTATCCAATTTTTTTTTTCATTTTTTTCAATTTTTTTTTATTTTAATAATCTTTAGTTCATGTAATTATAATAACCAGATAATTTAATAATCGATTATAACATAGTACAATATTATTTACAAGTTAATAATAAGTAAATATTAAAAAGTTTGATAACCGTTAATCCTCCGTTCACTAAATCAAAAATTTAATTTAATAAATTTAATAAGGAAA…	Contig10_AAR	MDP0000358372	no hit		Contig10_AAR														Contig10_AAR	MDP0000358372 chr11:15848472..15848940	8e-09	61.9	1	31	415	445	131	161	Contig10_AAR	MDC003972.98 chr8:16521754..16524515	2e-43	180	0.91	113	421	533	1785	1673
Contig11_AAR	507	2	Not Applicable	AAR	not cited in text	AGAGGCCCAGAAATACAGGAGAATTGATGATCTCACCAATCCATCTATCTATATCTCTCCATCCTCATTCCATTTCAGTTGTCTGCATCGCCATACCGTTTTCCCCATTCATCCATCCGCCGCCGCATCACCACCCTGTCGCTTTCATTGATGTCATCAGTGGCTGCTGATCAATTCAGTGCCGTAATAGTAGTGCTTTTGTTTCGTTATGTTGGTTTTTTGTCATGTTTTGTTCTTTTTTTCTTCTTTCCCTGTGGGACATGAGGAGGCACTTGGTGCCCTTTTTTTTTCTTCTTTCTACAGTTAATGTACCTGCCCGGGCGGCCGCCCGGGCAGGTACTTTACCATCCAAAAATTGGAATCCACATTTAAGGAAGAAGTAAACTTTTCCAATGAACA…	Contig11_AAR	MDP0000191887	AT5G39890.1 Protein of unknown function (DUF1637);	FUNCTIONS IN: cysteamine dioxygenase activity; INVOLVED IN: oxidation reduction; LOCATED IN: cellular_component unknown; EXPRESSED IN: 24 plant structures; EXPRESSED DURING: 15 growth stages; CONTAINS InterPro DOMAIN/s: Protein of unknown function DUF1637 (InterPro:IPR012864); BEST Arabidopsis thaliana protein match is: Protein of unknown function (DUF1637) (TAIR:AT5G15120.1); Has 361 Blast hits …	Contig11_AAR														Contig11_AAR	MDP0000191887 chr17:3223702..3225829	2e-06	54	1	27	1	27	823	849	Contig11_AAR	MDC008814.323 chr17:3207289..3248628	1e-166	587	0.99	312	1	312	18514	18824
Contig12_AAR	393	3	Not Applicable	AAR	not cited in text	ACTTTTTTTTTTTTTTTTTTTTTTTTTTTTGGGACAAAGTCCATTTCTGGGATAAAGAATAAAGAGATCTGTGCTTCTTAAGCTTGCCGGGGGGCGAATTTAAAAATTTGGTTTTATCAAACGCACTAACGTATAAAATGGGTATACCCAAAAAACGTATAAAGGGTTTCGTAAAAAAATGGAGTATAATGACAAAAAAATAAAATTAGGGCGTAAATGCCCGTTCATCTTGTATTAAGGAAAAAAATAAAATGAAGTCTATATCAAACGTCCATTTTGTATTAAGGAAAAAAGAATGGAGCTACCGCTCAAAATGGATTTTTTTTTTTTGGTTTTTTTAAAAAAATTTTCTATTTTTTTTGGATTTTTTTAAATTTTTTGTTCCCCGGCTTC	Contig12_AAR	MDP0000358372	no hit		Contig12_AAR	gi|149174019|ref|ZP_01852647.1|;gi|148846999|gb|EDL61334.1|	37.78	57.78	3/0	45	28	0	33	167	471	515	2.6	35.8	Contig12_AAR	MDP0000358372 chr11:15848472..15848940	9e-08	58	1	29	3	31	160	132	Contig12_AAR	MDC015853.171 chr15:27252813..27261824	5e-09	65.9	1	33	1	33	3710	3742
B01a_AAR	567	1	Not Applicable	AAR	not cited in text	TCGAGCGGCCGCCCGGGCCGGTACTGTTTAGGGGCCGTTCTCTTAACACCTGATTTGTCTCCAATTAGTTTACCTCTTTATGATTTATCAGTAAAAGATAATTAATTTTCTTATAATTAATTAATTAATAATGGACTTCAAAAATCCCACCTAATTAATAGACAAATTCTTTGGATTTTGGTGTTTTAATTTAAGGAGTAAATTTACTTTATCCAATTTTTTTTTCATTTTTTTCAATTTTTTTTTATTTTAATAATCTTTAGTTCATGTAATTATAATAACCAGATAATTTAATAATCGATTATAACATAGTACAATATTATTTACAAGTTAATAATAAGTAAATATTAAAAAGTTTGATAACCGTTAATCCTCCGTTCACTAAATCAAAAATTTAAT…	B01a_AAR	MDP0000358372	no hit		B01a_AAR	gi|56756781|gb|AAW26562.1|	61.54	65.38	3/0	52	20	0	117	272	55	106	6e-07	52.8	B01a_AAR	MDP0000358372 chr11:15848472..15848940	9e-09	61.9	0.96	33	509	541	133	165	B01a_AAR	MDC010042.222 unanchored:24741540..24749130	4e-41	172	0.91	130	438	567	7433	7562
B04_AAR	923	1	JZ704973	AAR	not cited in text	GCGGGGGACCTAAACTTGCTAGGTCTCCTCCACCGATCCTATGGATCCCCAAATCAGTTTCTTTTCTTCAACAAATGAGCCACAAAGAGAAGCGCAATCCATGCAGAAGAACACAACCATCTAGCTAGCTTCATCGCCTATTGTTCAAGGGAGTGAGAGAAAGCAGTAGGAGGAGATTCATATGGACCGTGCAAGTTTTGGTAGTATCAATAGGTGGTGGAGAGGCCCTTGGGGAGTTAAGAAGAGTGTGGAGGCAGTGGCAGTAGGAGTGGTTTTAGTTGGTGCCCTTTCGGTTTTCTTAGGCCTTGCACCACAAAACACATCAAGTAATGGTTGCCAATTCCCAGCAATGTTTAACTTTGGCGATTCTAATTCCGACACGGGTGGCTTATCAGCCAC…	B04_AAR	MDP0000615984	AT5G14450.1 GDSL-like Lipase/Acylhydrolase superfamily protein	FUNCTIONS IN: hydrolase activity, acting on ester bonds, carboxylesterase activity; INVOLVED IN: lipid metabolic process; LOCATED IN: plant-type cell wall; EXPRESSED IN: 21 plant structures; EXPRESSED DURING: 13 growth stages; CONTAINS InterPro DOMAIN/s: Lipase, GDSL (InterPro:IPR001087); BEST Arabidopsis thaliana protein match is: GDSL-like Lipase/Acylhydrolase superfamily protein (TAIR:AT3G2643…	B04_AAR	gi|255578355|ref|XP_002530044.1|;gi|223530460|gb|EEF32344.1|	65.45	80	2/0	165	57	0	332	826	45	209	3e-68	228	B04_AAR	MDP0000615984 chr13:6620433..6622187	0	811	0.99	436	490	923	333	767	B04_AAR	MDC012565.260 chr13:6613724..6626605	0	684	1	345	147	491	8498	8154
B05_AAR	271	1	Not Applicable	AAR	Table 2: LEDI-3-like protein	AGATGACTCGTATCCGGCCGAGGTACTTTTTTTTTTTTTTTTTTTTTTTTTTTCGGTAATAAAAACTGTTTATTCAATAATAAAACTTGTTACAACAATTACATTTGACAAAGCAAATTATCCTTTACAAAAACACGAAATTGCAAATTGAAAACTGGACTGAAAATCAAAAACAAAAAAAATGAAAGTATGGAACACTCAACAGCGATCGTATAATTGATCATCATAATTAGGCAAATCCCTTAAGCTTCTTTGCGATGCCAGCAAAGTA	B05_AAR	MDP0000393227	AT4G27270.1 Quinone reductase family protein;	FUNCTIONS IN: oxidoreductase activity, FMN binding; INVOLVED IN: negative regulation of transcription; LOCATED IN: plasma membrane; EXPRESSED IN: 21 plant structures; EXPRESSED DURING: 13 growth stages; CONTAINS InterPro DOMAIN/s: Flavoprotein WrbA (InterPro:IPR010089), NADPH-dependent FMN reductase (InterPro:IPR005025), Flavodoxin/nitric oxide synthase (InterPro:IPR008254); BEST Arabidopsis thal…	B05_AAR														B05_AAR	MDP0000393227 chr10:30259631..30262970	3e-13	75.8	0.97	42	230	271	612	571	B05_AAR	MDC018651.212 chr10:30235499..30266091	1e-100	369	0.96	216	56	271	23958	24173
B11_AAR	371	1	JZ704975	AAR	Table 2: Germin-like gene	GGATAACTCGCGAGGATGAGTGTGTGGTGGGTTGGTAGTTCCATTTGGGAACTGAAGGATGGCATATGAAACACTCTGCCCATTAAGAGCAGGGAATTCAGCCAAGGATGCCTTCATAGCCTTGAAGGCTGTGGGAGGGTCTCCTTCAACAAGGGCACGAAAGCCGGTGTATGTAAAGAAGTTTCCATCTACAGTTCCATTTGCATTTGGAGGCACTATGAAGTCAGTAAGAATGTCCGGGTCTCCCGCTATTGCTATTTGGACAATGGCAAATGAGAAAATTATTAGTGATGAGAATTTGAGGCTGGAAGTTCTGGAGGCCATTGTTGAAACCTGATTAACTAATTTGAGTTGGATCCTCC	B11_AAR	MDP0000716623	AT3G62020.1 germin-like protein 10 (GLP10);	FUNCTIONS IN: manganese ion binding, nutrient reservoir activity; INVOLVED IN: biological_process unknown; LOCATED IN: cell wall, plant-type cell wall; EXPRESSED IN: 19 plant structures; EXPRESSED DURING: 10 growth stages; CONTAINS InterPro DOMAIN/s: Cupin, RmlC-type (InterPro:IPR011051), Cupin 1 (InterPro:IPR006045), RmlC-like jelly roll fold (InterPro:IPR014710), Germin (InterPro:IPR001929), Ge…	B11_AAR	gi|225464908|ref|XP_002273453.1|;gi|296084889|emb|CBI28298.3|	74.32	83.78	-3/0	74	18	1	270	49	18	90	2e-27	110	B11_AAR	MDP0000716623 chr13:24530564..24543502	0	648	1	324	19	342	705	382	B11_AAR	MDC007794.283 chr13:24479880..24577908	0	682	0.99	349	19	366	60767	61115
C06_AAR	902	1	Not Applicable	AAR	not cited in text	TTTTTTTTTTTTTTTTTTTTTTTTTTTTTGCTACGAGTAAGATGGACCTTAACTATTTATTAAATTAAAGCTTATCATCATTATTTTTATATTATTTTATTTAAAATTATTTAAACACTAAGACTAGAGTAGCAATATTTGCAAATTATCTTAGTTTGGAATTTATATACATTATATATGGGGGGGGGGGGGCATTTTATTTTAAAATTTGGCATGAGTATAATTTAATCGTACATTCTAAAATATGAGCCCTAACTCTACCCTACCCTAATGAAGATTCTACAATGGCTGCGTCACGTTTATATCCATAGGCTTCTGGGACCGCGTCACGTTTATATCCATAGGCTTCTGCTTCCGCGTCACGTTTATATCCATAGGCTTCTGGGACCGCGTCACGTT…	C06_AAR	MDP0000358372	no hit		C06_AAR	gi|393222866|gb|EJD08350.1|	35.06	50.65	-2/0	77	42	1	496	290	4	80	0.0007	47	C06_AAR	MDP0000358372 chr11:15848472..15848940	1e-08	61.9	1	31	1	31	161	131	C06_AAR	MDC012565.260 chr13:6613724..6626605	9e-99	365	0.92	264	639	902	6500	6763
D01_AAR	645	1	JZ704977	AAR	not cited in text	TTTTTTTTTTTTTTTTTTTTTTTTTTTTGAAACATCACTGACTGCATTGAAGGAGAGTCGTTTTGAGTTACAAAGCTCTTTGTCCTCCAGACAACAACCAACTACAAGACATGCCTAAATTATAATTAAGAGAATTGATCTTAAACTGATATCTAAGAAGCAAAGTTCTAAAATACAATGAGATAACTACTAAAAAAGGTTAAGAATGTAAGAGTCGAGCAACATGGGAAATCAGACAAACTTCGTAATACAACAAATCAGTCTCCCTCCCCAAGTCCGAATCTCTGTGCCACAGATGCAATCATTTACAACAACCGAAATGAATCAGTTCTCCTGAGTCCAGATCTTCACTGTCTTGTCATTCCCAAGTGCACCAGAAGCAATTATGTTCTTAGTTGG…	D01_AAR	MDP0000215781	AT3G49660.1 Transducin/WD40 repeat-like superfamily protein;	FUNCTIONS IN: nucleotide binding; INVOLVED IN: G-protein coupled receptor protein signaling pathway; LOCATED IN: chloroplast, heterotrimeric G-protein complex; EXPRESSED IN: 6 plant structures; EXPRESSED DURING: F mature embryo stage, petal differentiation and expansion stage, E expanded cotyledon stage, D bilateral stage; CONTAINS InterPro DOMAIN/s: WD40 repeat 2 (InterPro:IPR019782), WD40 repea…	D01_AAR	gi|359480530|ref|XP_003632482.1|;gi|297735857|emb|CBI18611.3|	83.81	94.29	-1/0	105	17	0	645	331	207	311	5e-55	188	D01_AAR	MDP0000215781 chr2:588645..590632	1e-161	569	0.99	291	325	615	1077	787	D01_AAR	MDC021504.213 chr2:576603..585604	0	1118	0.98	592	25	616	4290	4881
D02_AAR	419	1	Not Appllicable	AAR	Table 2: WD-repeat protein 5	TTTTTTTTTTTTTTTTTTTTTTTTTTTTACACAAGCAGATTTAACACAGATTGCGGACATTAATATAAAGTTGTCCAATGACCCACTAAACGACCGATTTCAATGTATAAACCAACAAATAGAATACAACACAGCTTGCCGAGCAACCAGAATCGCTTCTAGCCGCTCAGCTCCTCCACAATCCCTGCAAGCAAGGCAAGAGGGCTACGATGTAAAACTTGTAAAACCTGTCCAAGTAACTCCGAGAGGGGCACAAAAATGGAAAATAAACGACATCAGACAAAACTGATCTAGCTAAGGGCGGACGATAACATAAAACACTTCACTTCTTCTTGGCTGCGGCCTTGGTCACCTTGGCACCAGTTGGCTCCTTCTTCTCCACACTCTTGATCACACCCA…	D02_AAR	MDP0000304140	AT5G60390.1 GTP binding Elongation factor Tu family protein;	FUNCTIONS IN: calmodulin binding, translation elongation factor activity; INVOLVED IN: translational elongation; LOCATED IN: mitochondrion, nucleus, plasma membrane, vacuole, cytoplasm; EXPRESSED IN: 6 plant structures; EXPRESSED DURING: L mature pollen stage, M germinated pollen stage, seed development stages; CONTAINS InterPro DOMAIN/s: Translation elongation factor EFTu/EF1A, C-terminal (Inter…	D02_AAR	gi|195647556|gb|ACG43246.1|	95	100	-2/0	20	1	0	418	359	1	20	0.004	40.8	D02_AAR	MDP0000304140 chr11:10824588..10826029	4e-47	188	0.98	97	323	419	1344	1248	D02_AAR	MDC018151.140 chr11:10822407..10835850	0	724	0.97	397	24	419	3922	3526
D05_AAR	207	1	Not Appllicable	AAR	not cited in text	TGATGCAGCTAAGCTTGTGATATCAGACTCAGATTTTGTTGAATGCATCATTGCCTAATCAGTAATAACAATGCAGGATTTGAATTACAAACTTACGAGTCAAGCGTTCTGCCAAAAACTTCCTCCACAAATTTGGAAATTACCCAAGTGAAGCACAGAATTTGAGTGGAAATTTACCAAAGACTGAAACTTGTAGCAAATTCTTGG	D05_AAR	MDP0000482160	AT1G45688.1 unknown protein;	FUNCTIONS IN: molecular_function unknown; INVOLVED IN: biological_process unknown; LOCATED IN: plasma membrane; EXPRESSED IN: 22 plant structures; EXPRESSED DURING: 13 growth stages; BEST Arabidopsis thaliana protein match is: unknown protein (TAIR:AT5G42860.1); Has 258 Blast hits to 242 proteins in 39 species: Archae - 0; Bacteria - 11; Metazoa - 10; Fungi - 14; Plants - 198; Viruses - 17; Other…	D05_AAR														D05_AAR	MDP0000482160 chr9:20037011..20041337	4e-30	131	0.92	84	1	84	252	169	D05_AAR	MDC017270.78 chr17:16108647..16121035	1e-106	389	0.99	208	1	207	4133	4340
D07_AAR	173	1	Not Appllicable	AAR	Table 2: Mavicyanin	CATTTTGTCCTTGGCCCACGCTGAATAATCAACACCAGTGTTCCAGCCGCTATCACCTCCGACGACATAGTCCGTTGCCATGGCGATTGTAGGAAGAAGGACTACAACAAGGGTAACTAGGGTGACAAATTTGTTGGAAGCCATTGGAGCTAATTGATTTGATAATGCAGATA	D07_AAR	MDP0000261622	AT2G32300.1 uclacyanin 1 (UCC1);	FUNCTIONS IN: electron carrier activity, copper ion binding; LOCATED IN: anchored to membrane; EXPRESSED IN: 7 plant structures; EXPRESSED DURING: F mature embryo stage, petal differentiation and expansion stage, D bilateral stage; CONTAINS InterPro DOMAIN/s: Plastocyanin-like (InterPro:IPR003245), Cupredoxin (InterPro:IPR008972), Blue (type 1) copper domain (InterPro:IPR000923); BEST Arabidopsis…	D07_AAR	gi|255569496|ref|XP_002525715.1|;gi|223535015|gb|EEF36698.1|	52.08	70.83	-3/0	48	23	0	144	1	1	48	8e-07	50.8	D07_AAR	MDP0000261622 chr14:405033..405672	9e-77	285	1	144	1	144	144	1	D07_AAR	MDC021936.15 chr14:391391..416868	6e-93	343	1	173	1	173	13785	13613
D12_AAR	157	1	Not Appllicable	AAR	not cited in text	CCAGCGGCCGCCCGGGCAGGTACACCAACCCACCCCACAATGTGTTCAAGGTGAACGGAACTGGGTTCAATGCATGTGTTAAACCAACAGAAAATGATCAACCACCACTTACATCTGGAAACGACAGAATAGAGCTAAAGACTCCCGGAAACAAATG	D12_AAR	MDP0000261622	AT2G32300.1 uclacyanin 1 (UCC1);	FUNCTIONS IN: electron carrier activity, copper ion binding; LOCATED IN: anchored to membrane; EXPRESSED IN: 7 plant structures; EXPRESSED DURING: F mature embryo stage, petal differentiation and expansion stage, D bilateral stage; CONTAINS InterPro DOMAIN/s: Plastocyanin-like (InterPro:IPR003245), Cupredoxin (InterPro:IPR008972), Blue (type 1) copper domain (InterPro:IPR000923); BEST Arabidopsis…	D12_AAR	gi|147775829|emb|CAN75927.1|	58.7	65.22	3/0	46	17	1	18	155	37	80	1e-08	55.5	D12_AAR	MDP0000261622 chr14:405033..405672	8e-71	266	0.99	138	20	157	174	311	D12_AAR	MDC021936.15 chr14:391391..416868	9e-70	266	0.99	138	20	157	13972	14109
Contig2_BBF	598	2	Not Appllicable	BBF	not cited in text	TTTTTTTTTTTTTTTTTTTTTTTTTTTCGTGAAAAATCAATGGGTTCTAAATAATGAGCACATTCTTGTCAAAAAAAATCTCTTTGAATCATCATTTTAATAACGTTTTTTGCTTCCTCAACCAATTCTCCTTGCAAAATCTACCAAAATATTGAAGGTATGAATATTTAAAAAAGTATTTTTACTCATCATACCGATCAATAATCTCGTAGCTTCTTTCCACTCCCTTATTTTTGCTCACGTATCGAACTTTTTGATAAATAAGTAAAAAACAGCTATGGTTACTCATTGCAAAACAACTCCCAGCTCTTTTCTACATCCTCGACAAAAAAAAAAAACTTTACCGATGCCACTAACTCCCAATATTGAAATCCCAAACTTACATACCATGTCCTCGGG…	Contig2_BBF	MDP0000174729	no hit		Contig2_BBF	gi|356529489|ref|XP_003533323.1|	51.72	79.31	-2/0	29	14	0	225	139	268	296	0.34	40	Contig2_BBF	MDP0000174729 chr11:29252366..29252682	2e-56	220	0.99	115	384	498	115	1	Contig2_BBF	MDC005296.140 chr11:29245810..29256562	0.0	973	95%	577	19	595	6393	6969
Contig5_BBF	405	2	JZ704978; JZ704979	BBF	Table 3: Protease inhibitor-like	AATGACTCCTGAATAAAACGCGAATATGTCGTCTGAGTGTGGAGGTAAGGCTTCATGGCCTGAATTATTGGGGACTCAGGGGACAGTTGCAGAGGCAACAATTGAGAGGGAGAATCCTTTGGTCGACGCCGTGATTGTGCTACAAGGAACAATTGTCACCGATGACTTCCGGTGTGATAGGGTTCGTGTTTGGGTCGACACAGACGGAATTGTTGTCGACGTCCCTGCAATTGGTTAATTCAGAATTCAAGGGCACTTCAGGGGCGACTAGTTCTCTTTTAAAGAAGTGTTTGAAGAAAATTATATGAAATAATGGAATAAGGAGATCTATAAATTCTCCATGGATTTATGCTTTCTTCTCTTCTACGTATTCTACATGAAGCTAAATAAAATGGTTGC…	Contig5_BBF	MDP0000846849	no hit	IPR000864 Proteinase inhibitor I13, potato inhibitor I, noIPR unintegrated. Gene Ontology: none available.	Contig5_BBF	gi|356535390|ref|XP_003536228.1|;gi|255638338|gb|ACU19481.1|	77.14	82.86	2/0	70	16	0	26	235	1	70	3e-28	108	Contig5_BBF	MDP0000846849 chr13:25056386..25056705	1e-115	414	0.99	213	26	238	1	213	Contig5_BBF	MDC000199.485 chr13:25050555..25067002	0.0	716	99%	363	43	405	6026	5664
A09_BBF	673	1	JZ704996	BBF	not cited in text	GGGATACGCGGGGATTCAAAACAGAGTTGTGGTCATCTGCCTTATTGTCATCAATCCAAAAATGTCGTCGTGCTGCGGCGGTAAATGTGGTTGCGGGTCCGGCTGCGGCTGCGGCAGTGGCTGCAACGGGTGCGGGATGGCTCCTGATCTGAGCTACATGGAGGGGTCCACCACTGAGACCCTTGTCATGGGAGTTGCTCCCCAGAAGTCGCACTTTGAGGCATCTGAGATGGGAGTTGCAGCTGAGAACGGATGCAAGTGCGGGGATAGCTGCACCTGCAACCCCTGCAAGTGCACCAAGTGAGTGACAGATGTCACCTTCTGACGAAGCAAGAGAATCGTGGGGCTTCTATGTTTAGCAGTAGTAATCTATGTGTGTGTCTGGTAATTATGATCCTA…	A09_BBF	MDP0000153123	AT3G09390.1 metallothionein 2A (MT2A)	CONTAINS InterPro DOMAIN/s: Plant metallothionein, family 15 (InterPro:IPR000347); BEST Arabidopsis thaliana protein match is: metallothionein 2B (TAIR:AT5G02380.1); Has 597 Blast hits to 588 proteins in 128 species: Archae - 0; Bacteria - 0; Metazoa - 53; Fungi - 2; Plants - 530; Viruses - 0; Other Eukaryotes - 12 (source: NCBI BLink). Gene Ontology GO:0005507 copper ion binding, GO:0006878 cell…	A09_BBF	gi|260764149|gb|ACX49138.1|	96.36	96.36	2/0	55	2	0	137	301	26	80	1e-27	110	A09_BBF	MDP0000153123 chr4:12456023..12457745	1e-129	462	0.99	239	62	300	1	239	A09_BBF	MDC020535.251 chr4:12451130..12461218	0.0	716	98%	375	211	585	5823	5449
E03_BBF	470	1	Not Appllicable	BBF	Table 3: Metallothionein	ACCCTGATTTGGGTTACTTAGAGAACGCTTCTACTGAGACCTTGATTGCTGGGGTTGCACCAGTGAAGATGTTCTATGAGAGGTCTGAGATGAACTATGGAGCAGAGAATGGCTGCAAATATGGATCAAACTGCAGCTACAGTTCATGCGGCTGGCAAAAATGATCAAAAGCCGCCATGCATGGGGGTCTCTATAAATAATAAAAAGACTGTAAAAGCTGAAGTGTCCAGTTGGGGTTAAAAGTTTATTGTAAAATAATAAGATTGCCATTTGATCTGCAAATCCATGATCTTCTAGCTAGAGAGAGCCAGCTAGCTAGGGTTTCTAATTTGCTCTGTGGCTCGTGAGTTGTGGCTGCCTTTGTATGCTACAATCTTTCTTAAATATATGTGTTTGTTG…	E03_BBF	MDP0000168826	no hit	IPR000347 Plant metallothionein, family 15, noIPR unintegrated. Gene Ontology: none available.	E03_BBF	gi|46850181|gb|AAT02522.1|	71.15	84.62	3/0	52	15	0	3	158	22	73	3e-18	83.6	E03_BBF	MDP0000168826 chr11:8781234..8781698	3e-88	325	1	164	1	164	74	237	E03_BBF	MDC003593.366 chr11:8772869..8795966	0.0	664	100%	335	71	405	8736	9070
E05_BBF	349	1	JZ704980	BBF	Table 3: High affinity nitrate transporter	TTTTTAAAACTCACTTGTATGAGTTACAAATATGATTAATTATGATGGTCCAAATAAAAGTATTCATTGCTATTGTGTGTTTCACACTTGCATGTCGATATTTCTCTTTGTTGACTAAACATGGGAAGGTGTGGTGTTTGGTGGAGTTGGAACAGAGGCAACCCGCCTACCACGCTCAGACCTACTATTCTCTGCGAACTTTAAACTCCCTTGGTGCAACCCCTTCTGCTTCTCCGCCTCACTCCACTCAGCTGCATAGTAAAACTCTTCCGTCGACTTCTCGACATCTTTGGACGCTGGAAGGAACATGCCTCCCCATTGTGGGAAGTGCACCAAAGTCACAGGAAGA	E05_BBF	MDP0000897809	AT5G60770.1 nitrate transporter 2.4 (NRT2.4)	FUNCTIONS IN: nitrate transmembrane transporter activity; INVOLVED IN: transmembrane transport; CONTAINS InterPro DOMAIN/s: Major facilitator superfamily (InterPro:IPR020846), Major facilitator superfamily MFS-1 (InterPro:IPR011701), Major facilitator superfamily, general substrate transporter (InterPro:IPR016196); BEST Arabidopsis thaliana protein match is: nitrate transporter 2:1 (TAIR:AT1G0809…	E05_BBF	gi|223712778|gb|ACN22072.1|	98.7	100	-2/0	77	1	0	348	118	454	530	1e-47	169	E05_BBF	MDP0000897809 chr11:25167929..25169990	1e-128	458	0.99	235	115	349	1593	1359	E05_BBF	MDC009011.399 chr11:25174721..25180139	0.0	684	99%	349	1	349	1747	2095
E06_BBF	528	1	JZ704981	BBF	not cited in text	GGGCAGTTGTGAGGCACTTAATAGGTCTTGTGGGTGCTGTGGAAGCTTTATGGATGATGAGCTACAACAGGAACAATGTGAGACTGCCTGTGATTTTGCAACACACGTGTTCTGTCATCCATGTGCTCTATGCCAGGAAGGTCGTGAGATCCGTCGCAGGCTGCCACATCCTGGTTTCAATGCTCAGCCAGTTCTGGTTATGATTCCTCCTGGGGAGCAGGCCATGGGCCGTGGAGCTTGAGAATTGAGAGCGTGTCCTTCCTGGGCATTGGATGCTCGTGCTCTGTTTATACGCAAGTGTGTTTTGATATCGGGAACTGTTGTTAAACCGCATTAACTTATCGCTGAACCACATCTTTTACTTGGTTTCCGTAATCAAGTTTAAATAAGATAAAGATG…	E06_BBF	MDP0000329147	AT2G37110.1 PLAC8 family protein	CONTAINS InterPro DOMAIN/s: Protein of unknown function Cys-rich (InterPro:IPR006461); BEST Arabidopsis thaliana protein match is: PLAC8 family protein (TAIR:AT2G40935.1); Has 380 Blast hits to 379 proteins in 46 species: Archae - 0; Bacteria - 0; Metazoa - 10; Fungi - 19; Plants - 350; Viruses - 0; Other Eukaryotes - 1 (source: NCBI BLink). Gene Ontology GO:0003674 molecular_function_unknown, GO…	E06_BBF	gi|224068685|ref|XP_002326174.1|;gi|222833367|gb|EEE71844.1|	89.87	98.73	2/0	79	8	0	2	238	170	248	8e-44	155	E06_BBF	MDP0000329147 chr4:10050792..10052775	1e-130	466	0.99	239	1	239	501	739	E06_BBF	MDC011333.146 chr4:10039520..10053636	0.0	967	99%	500	1	500	13017	13516
E07_BBF	482	1	Not Appllicable	BBF	Table 3: Major latex protein	ACAACATGTTCAAGAGCGCCCACCTCATCCCAAACATCTCTAATACCCATATCAAAGGAGTTGATGTGCATGAAGGAGATTGGGAAACACACGGCTCTGTTAAGATTTGGAAATATGAACTAGGGGATCATGTCGGGATATTCAAGGAACAGGTGGAGCTAGACGATGAGAACAAGGCTGCAACTCTGAAAGGATTGGAAGGAGAAGTGTTCGAGTATTATAAGAGCTTCAAGGGTGTCTATAAATTCACTCAAAAAGATGAAGGCACCTGCATTGCCAACCTGTGGATCGAATACGAGAAACTGAATGAGAATGTTGAAGCTCCAGATAGATATGTCGGTTTGATGGTTAAACTCGTCCAGGATCTTGACGCTCACCTTCTGGGAGCATAAATTAATT…	E07_BBF	MDP0000538897	AT4G14060.1 Polyketide cyclase/dehydrase and lipid transport superfamily protein	FUNCTIONS IN: molecular_function unknown; INVOLVED IN: response to biotic stimulus, defense response; LOCATED IN: cellular_component unknown; EXPRESSED IN: cotyledon, root; CONTAINS InterPro DOMAIN/s: Bet v I allergen (InterPro:IPR000916); BEST Arabidopsis thaliana protein match is: MLP-like protein 328 (TAIR:AT2G01520.1); Has 365 Blast hits to 337 proteins in 40 species: Archae - 0; Bacteria - 0…	E07_BBF	gi|2465015|emb|CAA04770.1|	63.36	77.1	3/0	131	46	2	3	389	22	152	7e-51	170	E07_BBF	MDP0000538897 unanchored:26174025..26177916	0	753	0.98	392	1	392	212	603	E07_BBF	MDC004998.257 unanchored:26165174..26184492	0.0	686	98%	362	121	482	9122	8761
E08_BBF	245	1	JZ704982	BBF	Table 3: Isoflavone reductase	TTCGAAATCGAGCCGTCGTTTGGAGTCGAGGCTTATGAGCTCTACCCTGATGTGAAGTACACAACTGTGGACGAGTACCTTGATCAATTTGTTTGAAGAAATTAAGATCACAGGACTTTCGCTATGATGTTTGCTAAATATCTCAGAAAAAATAAGTTTAAATGTTGTTAATGTTGTTTGAGCGGATAAGTGTTTGTGATGAGAACAAAATTTACATTCTCTTAATGTAATTTCTATGTTTTTCC	E08_BBF	MDP0000371499	AT1G75280.1 NmrA-like negative transcriptional regulator family protein	FUNCTIONS IN: binding, catalytic activity; INVOLVED IN: response to oxidative stress, response to cadmium ion, response to cyclopentenone; LOCATED IN: plasma membrane; EXPRESSED IN: 26 plant structures; EXPRESSED DURING: 13 growth stages; CONTAINS InterPro DOMAIN/s: NAD(P)-binding domain (InterPro:IPR016040), NmrA-like (InterPro:IPR008030); BEST Arabidopsis thaliana protein match is: NAD(P)-bindi…	E08_BBF	gi|76559896|tpe|CAI56335.1|	96.77	96.77	1/0	31	1	0	1	93	278	308	2e-10	63.5	E08_BBF	MDP0000371499 chr8:4078965..4086596	8e-41	167	0.96	90	1	90	904	993	E08_BBF	MDC021669.199 chr8:4075274..4087179	1e-125	450	96%	245	1	245	6371	6615
E10_BBF	779	1	JZ704984	BBF	Table 3: Putative PIP2-5 homolog	GACGCGCCCGGGCAGGTCCGGGCAGGTACATGGTGGCTCAGTCGTTGGGGGCCATAGCCGGTGTTGCGCTGGTGAAGGCTTTCCAGAAGAGCTACTACACCAAGTACGGCGGCGGAGCAAACTCGCTTAGCGATGGGTACAGCACCGGAGTTGGATTGGCTGCTGAGATTATTGGCACCTTTGTGCTGGTTTACACCGTCTTCTCTGCCACTGACCCCAAGAGAAGTGCTAGAGACTCCCATGTTCCGGTTTTGGCTCCACTGCCAATTGGGTTTGCTGTGTTCATTGTCCACTTGGCCACCATCCCAATCACTGGCACTGGCATCAACCCTGCTAGAAGTCTTGGAGCTGCTGTTATCTACAACAAAGACAAGGCTTGGGATGACCAATGGATTTTCT…	E10_BBF	MDP0000124770	AT5G60660.1 plasma membrane intrinsic protein 2;4 (PIP2;4)	FUNCTIONS IN: water channel activity; INVOLVED IN: transport, hydrogen peroxide transmembrane transport; LOCATED IN: integral to membrane, membrane; EXPRESSED IN: 12 plant structures; EXPRESSED DURING: 4 anthesis, petal differentiation and expansion stage; CONTAINS InterPro DOMAIN/s: Major intrinsic protein, conserved site (InterPro:IPR022357), Aquaporin (InterPro:IPR012269), Major intrinsic prot…	E10_BBF	gi|13486942|dbj|BAB40143.1|	98.75	98.75	3/0	160	2	0	27	506	128	287	3e-104	315	E10_BBF	MDP0000124770 chr1:8939730..8941611	1e-88	327	0.86	343	152	494	405	747	E10_BBF	MDC006710.363 chr8:6356344..6377636	0.0	737	98%	390	390	779	6703	6314
E11_BBF	661	1	Not Appllicable	BBF	Table 3: DNA binding protein-like	TGGAGGTCCTCAAGGAAGAGAAGACGTGGTAACGGAAACTCTGTCCAGAAGCTGCATTGCATTGTTTCGGATAGTAAAAGCACCCGCGGCCTTGTGGGATCCGGTGCTTGTGAAAGTTTTATGATTTCATCGTCGCTGAAAGTTGACCATGAGAACTGCAAATATTTAGGGGATTCTCTTTTCAGTTCTTCAGTCGCGCCTTCGCTAACAAGTTTAGTGATGTAGGTTTGTTCTTTCTTCATCCACAAGTATATATTTTGTTGCGGTGCGTCTTTTTGATGCCGCTGTTTTTTAGGCCCCTCTTAGCTCAGTTAGCAGAATGTCATCTCTTGAGAAATGTTTCGTTTGAGAAGCCATGGCATCCATGTCCCTCTCTCCATGTACGTATTTAACCATTTG…	E11_BBF	MDP0000604089	AT1G68580.2 agenet domain-containing protein / bromo-adjacent homology (BAH) domain-containing protein	FUNCTIONS IN: RNA binding, DNA binding; INVOLVED IN: biological_process unknown; LOCATED IN: cellular_component unknown; EXPRESSED IN: 24 plant structures; EXPRESSED DURING: 15 growth stages; CONTAINS InterPro DOMAIN/s: Tudor-like, plant (InterPro:IPR014002), Agenet (InterPro:IPR008395), Bromo adjacent homology (BAH) domain (InterPro:IPR001025); BEST Arabidopsis thaliana protein match is: agenet …	E11_BBF	gi|359472972|ref|XP_002279093.2|	66.67	76.67	1/0	60	20	0	43	222	670	729	6e-14	79.3	E11_BBF	MDP0000604089 chr13:2640849..2644805	1e-123	442	0.99	225	1	225	1867	2091	E11_BBF	MDC012594.470 chr13:2639913..2666878	0.0	1229	99%	640	1	639	1160	521
E12_BBF	118	1	Not Appllicable	BBF	Table 3: Metallothionein	ACATGCCACATTTGCAGCCACTGCCGCACTTGCAGTCGCTACCACAGCTACAATTGCAAGACATTTTTTCAAAAGTTGGCAAGACTAAAAGGATAAGGAGAAGTTGTATAGTTGGGAA	E12_BBF	MDP0000168825	no hit	IPR000347 Plant metallothionein, family 15, noIPR unintegrated. Gene Ontology: none available.	E12_BBF				/0										E12_BBF	MDP0000168825 chr11:8775082..8775627	3e-29	127	1	64	1	64	64	1	E12_BBF	MDC003593.366 chr11:8772869..8795966	1e-49	198	99%	108	12	118	2265	2158
F05_BBF	378	1	JZ704965	BBF	not cited in text	TGGAGAACTCGTCGACTCTGAGAGAGTGGTTCTCGCGAGTTGACGCGGCCAATACCGGAAACATCACAGCGCCTCAGCTCAAGAGCGCTCTAGCTGTTGGAAACCTCGACTTCCCTCTCTCAGTTGTCCAGCAAATGATCAGGATGTATGATTTTGATAGGAATGGGACTATGAGCTTTGAAGAGTTTCTTGCGCTTAACAAGTTCCTCCTCAAGGTTCAACAAGCCTTCTCGGACCGTGAGAGGGGACGTGGCTATCTTGTTACTGATGATGTGAATGAGGCATTGGTGAAAATCGGCTTCTTGCTGGACACTCCTGCTTTCTACACAGTCTGTGAGAGCTTTGATCAAAAAAAAAAAAAAAAAAAAAAAAAAAAAA	F05_BBF	MDP0000194905	no hit	IPR002048 Calcium-binding EF-hand, IPR011992 EF-Hand type, noIPR unintegrated. Gene Ontology: none available.	F05_BBF	gi|224104845|ref|XP_002313588.1|;gi|118484010|gb|ABK93892.1|;gi|222849996|gb|EEE87543.1|	82.76	89.66	3/0	116	20	0	3	350	2	117	6e-63	200	F05_BBF	MDP0000194905 chr10:12327851..12329877	1e-136	484	1	244	1	244	2	245	F05_BBF	MDC013378.203 chr10:12326790..12354060	7e-39	165	100%	83	1	83	3086	3004
F07_BBF	622	1	JZ704986	BBF	not cited in text	ACCTTTGTTCTTGTCTACACCGTCTTCTCCGCCACCGACCCCAAGAGAGATGCCAGAGACTCTCACGTCCCTGTCTTGGCCCCACTTCCCATTGGATTTGATGTGTTCATTGTTCACTTGGCCACTATTCCCATCACTGGAACTGGCATCAACCCTGCTAGGAGTTTTGGAGCTGCTGTCATCTACAACAAGGACAAAGCTTGGGATGACCAATGGATCTTCTGGCTTGGACCTTTCATTGGAGCTGCCATTGCTGCCTTCTACCACCAATACATTCTGAGAGCAGGAGCCATCAAGGCTCTGGGATCTTTCAGAAGCAATGCTTAATTAATTAAGGCTTTTAATTTCATCCATGGTTTTCAAATGGAAATGGTGATTCTAAAGGAATAACAAAATAGA…	F07_BBF	MDP0000196802			F07_BBF	gi|350543336|gb|AEQ29857.1|	98.15	99.07	1/0	108	2	0	1	324	174	281	8e-67	217	F07_BBF	MDP0000196802 chr3:10274376..10275865	1e-115	416	0.95	252	76	327	343	594	F07_BBF	MDC010185.231 chr11:11349478..11367494	0.0	799	99%	409	214	622	8209	8617
F08_BBF	472	1	JZ704987	BBF	Table 3: Metallothionein	ACCCTGACTTGAGTTACTCGGAGACCACTTCCACTGAGACTATAATTGATGGGGTTGCACCAATGAAGATGTTCTACGAGGGGTCTGAGATGAACTATGGAGCAGAGAACGACTGCAAGTGTGGCTCAAACTGCAGCTGCAGCTCATGCGGTTGCCACAAATGATCGAAGCAAGCGGAAGTCAAGACTCAAAAGAGAAAGCTGTGATGGTCTCTATAAATAAGAAAAAGACTGTTAAGGGTTGGAATATTGTAAAATAAGATTGGTCATGGGATTTGGAAACCCATGAATCTCCTAGTAAGCTAGCAAGGATTTGGGATTTGCTTTGTGGCTTGTGTCTACCTTTGTATCCTTCTTCTTCATATTTCTGTGTTTGTTCTACTTTCTGGTGATTTCAGTT…	F08_BBF	MDP0000168825	AT4G35100.1 plasma membrane intrinsic protein 3 (PIP3)	FUNCTIONS IN: water channel activity; INVOLVED IN: response to salt stress, transport; LOCATED IN: anchored to plasma membrane, nucleus, plasma membrane, vacuole, membrane; EXPRESSED IN: guard cell, cultured cell, callus, leaf; EXPRESSED DURING: seedling growth; CONTAINS InterPro DOMAIN/s: Major intrinsic protein, conserved site (InterPro:IPR022357), Aquaporin (InterPro:IPR012269), Major intrinsi…	F08_BBF	gi|372477816|gb|AEX97102.1|	81.08	86.49	2/0	37	7	0	2	112	22	58	7e-10	60.8	F08_BBF	MDP0000168825 chr11:8775082..8775627	7e-86	317	0.99	164	1	164	65	228	F08_BBF	MDC003593.366 chr11:8772869..8795966	0.0	797	100%	402	71	472	2665	3066
F10_BBF	366	1	JZ704988	BBF	not cited in text	ACAACAAGAAGCCCACCATCACTTCTCGGGAGATCCAGACTGCTGTGAGATTGGTGCTTCCTGGTGAGCTCGCTAAGCATGCGGTGTCCGAGGGGACTAAGGCGGTGACCAAGTTTACCAGCTCTTGAAGTGTGGTGGGTTCAGGGTCTTTTAGGGTTTGGAAGATTGGATCTTTATGTGTTTAGTGTTTAGGGTTTCGAATTAGTAGATATGTAATTTGCTTATCTTTCTTTTGAATGAAATACTATGGCTTATATTATCTGAAATCTGTACTGGTATGGGTTGATGAACTTGGATTCTGTAATCTCTCGAATTGGAAATCAAAACCCTATTTCTGCGAAAAAAAAAAAAAAAAAAAAAAAAAAA	F10_BBF	MDP0000255229	AT5G59910.1 HTB4	FUNCTIONS IN: DNA binding; INVOLVED IN: nucleosome assembly; LOCATED IN: nucleolus; EXPRESSED IN: 24 plant structures; EXPRESSED DURING: 13 growth stages; CONTAINS InterPro DOMAIN/s: Histone H2B (InterPro:IPR000558), Histone-fold (InterPro:IPR009072), Histone core (InterPro:IPR007125); BEST Arabidopsis thaliana protein match is: Histone superfamily protein (TAIR:AT3G45980.1); Has 1807 Blast hits …	F10_BBF	gi|297810193|ref|XP_002872980.1|;gi|297318817|gb|EFH49239.1|	100	100	3/0	39	0	0	3	119	26	64	2e-17	80.1	F10_BBF	MDP0000255229 chr11:9306750..9307196	7e-67	254	1	128	1	128	320	447	F10_BBF	MDC007077.227 chr11:9302884..9307977	0.0	664	99%	337	1	337	3993	3657
F11_BBF	906	1	Not Appllicable	BBF	not cited in text	GAATACGAACCGTGAAAGCGTGGCCTATCGATCCTTTAGACCTTCGGAATTTGAAGCTAGAGGTGTCAGAAAAGTTACCACAGGGATAACTGGCTTGTGGCAGCCAAGCGTTCATAGCGACGTTGCTTTTTGATCCTTCGATGTCGGCTCTTCCTATCATTGTGAAGCAGAATTCACCAAGTGTTGGATTGTTCACCCACCAATAGGGAACGTGAGCTGGGATTAGACCGTCGTGAGACAGGTTAGTTTTACCCTACTGATGACAGCGTCGCAATAGTAATTCAACCTAGTACCTGCCCGGGCGGCCGCCCGGGCAGGTACCTTTTGCATGATGGGTCAGCGAGAAAATGGGAACAGCGGCTTAAGCCATTAGGTGTAGGCGCTTTCCAGAGGTGGAAT…	F11_BBF	MDP0000361268	no hit		F11_BBF	gi|126566044|gb|ABO20851.1|	98.81	98.81	-3/0	84	1	0	253	2	1	84	2e-52	176	F11_BBF	MDP0000361268 chr9:11641756..11641921	6e-88	325	0.99	166	516	681	1	166	F11_BBF	MDC006746.407 chr9:11634571..11643770	0.0	1128	98%	589	318	906	7548	6961
F12_BBF	132	1	Not Appllicable	BBF	not cited in text	TTTTTTTTTTTTTTTTTTTTTTTTTCCTGTTACACTGCACGTTTTATTTTACATATAAACCATAGTTTAAACATCACAATCCCACATCATAGTTTATGCATCACAATCCTATATCTGATATTCCCTCACGTC	F12_BBF	no significant hit			F12_BBF				/0										F12_BBF	MDP0000358372 chr11:15848472..15848940	7e-06	50.1	1	25	1	25	161	137	F12_BBF	MDC001484.240 chr13:1463694..1472370	9e-45	182	97%	104	28	131	5257	5360
G01_BBF	755	1	JZ704989	BBF	not cited in text	AAAAAAAAAAAAAAAAAAAAAAAAAAAACGGTCTGATCGTGGGAATCATCCTCTCATCCCGATCAGGCCAATCTCGTGCGGATTAAGGAAGGCAAGTTTGTTGCTCCTCTATATTATTTGAAGATCGTATTATTTTGATTCCTTTAAGATGGTGCTATCACTATAAAACTTGGTTAATTTTTAGTTAGAAGTACGGCTACGTGAAGCACAGGATTGACTCAATTGACGAAGCAAGCTACTCATACTCCTACACTTTGATTGAAGGAGATGCTTTGACAGACACCATCGAGAAAATATCTTACGAGACCAAGTTGGTGGCATGTGGAAGTGGTTCCACCATCAAGAGCATCAGTCATTACCACACCAAGGGAAACATTGAAATCAAGGAAGAGCACGTCA…	G01_BBF	MDP0000103627	no hit	IPR000916 Bet v I allergen. Gene Ontology: none available.	G01_BBF	gi|4768879|gb|AAD29671.1|AF126402_1;gi|16555783|emb|CAD10375.1|	98.96	100	3/0	96	1	0	189	476	64	159	8e-58	191	G01_BBF	MDP0000103627 chr13:14568759..14569403	1e-158	557	0.98	287	190	476	191	477	G01_BBF	MDC021015.337 chr13:14586773..14590805	0.0	1051	99%	544	190	732	1236	1779
G04_BBF	1029	1	Not Appllicable	BBF	not cited in text	TTTTTTTTTTTTTTTTTTTTTTTTTTTTTTTTCCTTTTTTTTTTTTTTTTTTTTTTTTTTTTTTTTTTTTTTTTTTTTTTTAAAAAAAAAAAAGGGAAGTTTTTTATTTTTTTCATCAAAAAAAGAAAGAACCAACTCTAAAAAAAAAAGGAAAAAAAAAAAAAAAAAAGGAGCCAAAAACAAGGAACATCCCCAAAAAAACCAAACCAAGGGGAATGGGGGGGAAAAGGGGAAGCCAGGGGTATTTTATTTAAAAAAAAAGACCTGGGGAAATTAGGATCAAAATTACCAAAAACCCCCAAAAATTAATAGGGGAAAAAAAAAAAGCCCCAAAATTTTTTGGGTTCGGAAAAAGGGGAAATCGGGCACTCACTGGGGGGACTGGGGGGGGGGGGGGGG…	G04_BBF	no significant hit			G04_BBF				/0										G04_BBF	MDP0000333422 chr7:16890654..16890780	4e-09	63.9	0.97	36	56	91	14	49	G04_BBF	MDC013358.170 chr8:26947697..26950490	1e-27	129	93%	79	3	81	2689	2767
G05_BBF	337	1	JZ704990	BBF	Table 3: Metallothionein	TCTGCCTTATTGTCATCAATCCAAAAATGTCGTCGTGCTGCGGTGGTAAATGTGGTTGCGGGTCCGGCTGCGGCTGCGGCAGTGGCTGCAACGGGTGCGGGATGGCTCCTGATCTGAGCTACATGGAGGGGTCCACCACTGAGACCCTTGTCATGGGAGTTGCTCCCCAGAAGTCGCACTTTGAGGCATCTGAGATGGGAGTTGCAGCTGAGAACGGATGCAAGTGCGGGGATAGCTGCACCTGCAACCCCTGCAAGTGCACCAAGTGAGTGACAGATGTCACCTTCTGACGAAGCAAGAGAATCGTGGGGCTTCTATGTTTAGCAGTAGTAATCTA	G05_BBF	MDP0000153123	AT3G09390.1 metallothionein 2A (MT2A)	CONTAINS InterPro DOMAIN/s: Plant metallothionein, family 15 (InterPro:IPR000347); BEST Arabidopsis thaliana protein match is: metallothionein 2B (TAIR:AT5G02380.1); Has 597 Blast hits to 588 proteins in 128 species: Archae - 0; Bacteria - 0; Metazoa - 53; Fungi - 2; Plants - 530; Viruses - 0; Other Eukaryotes - 12 (source: NCBI BLink). Gene Ontology, GO:0005507 copper ion binding, GO:0006878 cel…	G05_BBF	gi|260764149|gb|ACX49138.1|	96.36	96.36	3/0	55	2	0	102	266	26	80	7e-29	109	G05_BBF	MDP0000153123 chr4:12456023..12457745	1e-132	470	0.99	239	27	265	1	239	G05_BBF	MDC021808.156 chr1:760699..773253	1e-146	519	95%	318	20	337	6040	6357
G07_BBF	328	1	JZ704991	BBF	not cited in text	AATGACTCGTGGATATACAGACAATATGCATGGGATTAGCCGCTTCAATGGGATCTTTTATTCTGGTCGGAGGAGAAATTACCAAACGTCTAGCATTCCCTCACGCTAGGGTAATGATCCATCAACCTGCTAGTTCTTTTTATGAGGCACAGACGGGAGAATTTATCTTGGAAGCGGAAGAACTTTTGAAGCTGCGCGAAACCGTCACAAGGGTTTATGTACAAAGGACAGGCAAACCCTTATGGGTTGTATCCGAAGATATGGAAAGAGATGTTTTTATGTCAGCAGCAGAAGCCCAAGCTTATGGAATTGTTGATCTTGTAGCGAC	G07_BBF	MDP0000785092	ATCG00670.1 plastid-encoded CLP P (PCLPP)	FUNCTIONS IN: serine-type peptidase activity; INVOLVED IN: proteolysis; LOCATED IN: chloroplast thylakoid membrane, chloroplastic endopeptidase Clp complex, plastid stroma, chloroplast, chloroplast stroma; EXPRESSED IN: 23 plant structures; EXPRESSED DURING: 13 growth stages; CONTAINS InterPro DOMAIN/s: Peptidase S14, ClpP, active site (InterPro:IPR018215), Peptidase S14, ClpP (InterPro:IPR001907…	G07_BBF	gi|346683318|ref|YP_004842263.1|;gi|345433585|dbj|BAK69407.1|	98.1	99.05	3/0	105	2	0	12	326	89	193	4e-67	211	G07_BBF	MDP0000785092 chr12:10733856..10734417	1e-113	406	0.98	221	108	328	61	281	G07_BBF	MDC019460.168 chr12:10720607..10743345	1e-112	406	98%	221	108	328	13583	13803
G09_BBF	793	1	JZ704992	BBF	not cited in text	ACAGCAGTTGTTGCAAGACTTCTTCAATGGCAAGGAGCTATGCAAGAGCATCAACCCAGACGAGGCTGTAGCTTATGGTGCCGCCGTGCAGGCTGCCATCTTGAGCGGTGAGGGTAATGAGAAGGTGCAGGATCTATTGCTTCTGGATGTCACTCCTCTGTCCCTTGGTTTGGAGACTGCCGGAGGTGTGATGACTGTGTTGATTCCAAGGAACACTACTGTTCCAACCAAGAAGGAGCAAGTGTTCTCAACCTACTCAGACAATCAGCCCGGTGTCTTGATCCAAGTATATGAGGGTGAAAGGACAAGGACTCGTGATAACAACTTGTTGGGAAAATTTGAGCTTTCTGGCATTCCTCCTGCTCCAGGGGGTGTTCCGCAAATCACTGTCTGCTTTGA…	G09_BBF	MDP0000322220	AT5G02500.1 heat shock cognate protein 70-1 (HSC70-1)	FUNCTIONS IN: ATP binding; INVOLVED IN: protein folding, response to cadmium ion, response to cold, response to virus, response to heat; LOCATED IN: in 9 components; EXPRESSED IN: 29 plant structures; EXPRESSED DURING: 16 growth stages; CONTAINS InterPro DOMAIN/s: Heat shock protein 70, conserved site (InterPro:IPR018181), Heat shock protein Hsp70 (InterPro:IPR001023), Heat shock protein 70 (Inte…	G09_BBF	gi|19172403|gb|AAL85887.1|AF479058_1	96.21	97.35	2/0	264	10	0	2	793	41	304	3e-160	459	G09_BBF	MDP0000322220 chr12:25345539..25355630	1e-103	377	0.81	778	17	793	2374	3150	G09_BBF	MDC007308.338 chr1:17656321..17689172	0.0	1540	99%	793	1	793	23627	22835
G11_BBF	598	1	Not Appllicable	BBF	not cited in text	TTTTTTTTTTTTTTTTTTTTTTTTTTTCGTGAAAAATCAATGGGTTCTAAATAATGAGCACATTCTTGTCAAAAAAAATCTCTTTGAATCATCATTTTAATAACGTTTTTTGCTTCCTCAACCAATTCTCCTTGCAAAATCTACCAAAATATTGAAGGTATGAATATTTAAAAAAGTATTTTTACTCATCATACCGATCAATAATCTCGTAGCTTCTTTCCACTCCCTTATTTTTGCTCACGTATCGAACTTTTTGATAAATAAGTAAAAAACAGCTATGGTTACTCATTGCAAAACAACTCCCAGCTCTTTTCTACATCCTCGACAAAAAAAAAGAACTTTACCGATGCCACTAACTCCCAATATTGAAATCCCAAACTTACATACCATGTCCTCGGG…	G11_BBF	MDP0000174729	no hit		G11_BBF	gi|356529489|ref|XP_003533323.1|	51.72	79.31	-2/0	29	14	0	225	139	268	296	0.34	40	G11_BBF	MDP0000174729 chr11:29252366..29252682	2e-56	220	0.99	115	384	498	115	1	G11_BBF	MDC005296.140 chr11:29245810..29256562	0.0	989	96%	577	19	595	6393	6969
H01_BBF	621	1	Not Appllicable	BBF	not cited in text	TTTTTTTTTTTTTTTTTTTTGTTTTTTTTTTTTTTTTTTTTTTTTTTTTTTTTTTGTTAAAAATGAAAAACCATCAGGTTCAAACAACACACTGACTCTCTTCCATTTATTTATACAGGAATCATACAACAAGTTCAAAAAAAAACATTGGGGGTTTACCAACAAGTAAAAGTTTAACGAGGACTTAATAGTCTATGACGTTGGGGTTCACCGATGAAACACATATTAAACGACATTGAATAGGCAAAACACTAAGCTAAGCAGCAGCCACAGTTTCTGCAGGCTTTGCTTCCGGTTCTGCTGGGGCCGGGGTTTCTGCTTCCCAATAAGCAGTTTTCTTGCCAGTTTTGGAAACAGCTTGCAGCACTGTCTCGGGGGGGAAATTGCTTTTCACTGTCA…	H01_BBF	MDP0000201775	no hit	IPR000864 IPR006121 Heavy metal transport/detoxification protein, noIPR unintegrated. Gene Ontology: none available.	H01_BBF	gi|257219554|gb|ACV50430.1|	78.79	83.33	-3/0	66	13	1	520	323	3	67	2e-25	104	H01_BBF	MDP0000201775 chr2:29424815..29426340	4e-82	305	0.96	182	257	438	486	305	H01_BBF	MDC012104.405 chr2:29391064..29434288	0.0	638	95%	386	55	440	33549	33934
H03_BBF	200	1	Not Appllicable	BBF	not cited in text	AGATGATCGTGCGAGCGGCCGCCCGGGCAGGACGCGGGGCGCCCTAGTATACTCTACTTGTTCACCTGCGTCGGTTTGGGGTACGGTCAGTTCACCGGGAGGATCGCCCTCCCAATTCGAAGTTTTTCCCTGGAAGTTTCAACCTTGTTGACTATGACAACAGTCGCGACTATAAACAGACTCGCGACTATGGCAGGGCG	H03_BBF	MDP0000267916	AT4G24160.1 alpha/beta-Hydrolases superfamily protein	CONTAINS InterPro DOMAIN/s: Alpha/beta hydrolase fold-1 (InterPro:IPR000073); BEST Arabidopsis thaliana protein match is: alpha/beta-Hydrolases superfamily protein (TAIR:AT1G64670.1); Has 13697 Blast hits to 13658 proteins in 1951 species: Archae - 114; Bacteria - 10198; Metazoa - 427; Fungi - 417; Plants - 428; Viruses - 0; Other Eukaryotes - 2113 (source: NCBI BLink). Gene Ontology GO:0004623 p…	H03_BBF	gi|388494034|gb|AFK35083.1|	94.44	94.44	2/0	36	2	0	41	148	33	68	5e-15	71.6	H03_BBF	MDP0000267916 chr8:1290134..1300026	2e-32	139	0.91	106	87	192	2535	2430	H03_BBF	MDC006746.407 chr9:11634571..11643770	3e-79	297	97%	162	39	200	6286	6447
H08_BBF	278	1	JZ704993	BBF	Table 3: Metallothionein	GAAACGCGGGGTGGCTCAAACTGCAGCTGCAGCTCATGCGGTTGCCCCAAATGATCGAAGCAAGCGGAAGTCAAGACTCAAAAGAGAAAGCTGTGATGGTCTCTATAAATAAGAAAAAGACTGTTAAGGGTTGGAATATTGTAAAATAAGATTGGTCATGGGATTTGGAAACCCATGAATCTCCTAGTAAGCTAGCAAGGATTTGGGATTTGCTTTGTGGCTTGTGTCTACCTTTGTATCCTTCTTCTTCATATTTCTGTGTTTGTTCTACTTTCTGG	H08_BBF	MDP0000168825	no hit	IPR000347 Plant metallothionein, family 15, noIPR unintegrated. Gene Ontology: none available.	H08_BBF	gi|386813360|ref|ZP_10100584.1|;gi|386402857|dbj|GAB63465.1|	34.55	50.91	-2/0	55	34	1	274	116	44	98	0.79	35	H08_BBF	MDP0000168825 chr11:8775082..8775627	2e-14	79.8	0.97	44	11	54	185	228	H08_BBF	MDC003593.366 chr11:8772869..8795966	1e-147	523	99%	268	11	278	2715	2982
H09_BBF	368	1	JZ704994	BBF	not cited in text	ACATATTCAAGTATAGTGTGATTGAGGGAGATGCCATCTCTGAGACAATTGAGAAGATCTCTTATGAGACTAAGTTGGTAGCTTCCGACAATGGTTCCATTATCAAGAGCACCAGTCACTACTACACCAAGGGTGATGTTGAGATCAAGGAAGAACATGTCAAGGCTGGCAAAGAGAAGGCCTCCCACCTCTTCAAGTTGATTGAGAACTACCTCTTGGAGCACCAGGATGCCTACAACTAAACATTGTTTTCTGCTGCATTTATGTGTGATTCAACCTCGTGTCATCTTTTCCATGAAATATTGGTGTGGTTTTAATCCCCTTTATATTTTTTTTCCCCCTAAAAAAAAAAAAAAAAAAAAAAAAAA	H09_BBF	MDP0000312569	no hit		H09_BBF	gi|60280863|gb|AAX18324.1|;gi|60460787|gb|AAX21008.1|	97.47	100	3/0	79	2	0	3	239	81	159	5e-45	154	H09_BBF	MDP0000312569 chr16:11281899..11282378	1e-124	444	0.97	234	9	242	247	480	H09_BBF	MDC021689.443 chr16:11272527..11296226	1e-177	624	97%	331	9	339	9618	9948
H11_BBF	780	1	JZ704995	BBF	not cited in text	ACCGCATAGACCTAGTGGTCCACCCGTGTTCCACTTTTGGAAATATCTTCACACGGCTTTTGATCTCAGGTTTTGCAGCTAAAGCCTCCTCAAATTGTTTCACGACTTCAGGTGGAGACAAATGATCAATCTCAGCGCCAAGTATTTGAGTGGGAACCTTAACCGCCTTGATATCATCCAGAGTGACAAATGCAGGATGACACATAGCAGCGGCTTGGATAAGGTCATGCTTTGAAAGTTCAACCACAACCTTGGCCCCGTAACAGAATCCTACAGCACCAACTGCAGAAATACCTTTACTTTTTAAAGCTTCAAGTAATGGTTTTGTATCTTCGAATGCTTTGTCCGGTTCATGATGTTTTATCCAGCCAGGGAGAGCGGCAAATCCCTCCTCTCCGA…	H11_BBF	MDP0000361644	AT3G23600.1 alpha/beta-Hydrolases superfamily protein	FUNCTIONS IN: hydrolase activity; INVOLVED IN: response to salt stress; LOCATED IN: apoplast, nucleus, plasma membrane, cytoplasm; EXPRESSED IN: 24 plant structures; EXPRESSED DURING: 14 growth stages; CONTAINS InterPro DOMAIN/s: Dienelactone hydrolase (InterPro:IPR002925); BEST Arabidopsis thaliana protein match is: alpha/beta-Hydrolases superfamily protein (TAIR:AT3G23570.1); Has 1028 Blast hit…	H11_BBF	gi|388493102|gb|AFK34617.1|	66.51	80.66	-3/0	212	70	1	646	11	1	211	6e-99	300	H11_BBF	MDP0000361644 chr13:17460169..17463032	0	1281	0.99	652	10	661	655	4	H11_BBF	MDC027917.32 chr4:18148872..18152898	0.0	1156	98%	613	10	619	1543	2155
Contig1_BBR	897	2	JZ704998; JZ704999	BBR	Table 4: Cysteine protease	ACAGCCATTGACCCACAAAGAAGTTATCGCAGTTGAGATTAGGGTTGATAGAAAGGAAGGAATCAGAAGTCAGTTTGAACTTTTGAATAACAGATTCGCATGTATCACCCTCCTCAGCACCATAAACTGACTCGCAAACTACATCTCCCTTCTCTCCGAATCCAACTGTGCCGAGCTGTCTACTCTCAGCAATGGAAATCATCAGAACAAGAGAGAGCACTAGAATCAAGTTAAGAGTTGTTGCCATTTTGTTGTTAGCCTTAGCCATCTCTGCCTTCTTAATCTCTATGACTAGTATTAAGTAAAAACTGTGGTTTCTCTGTTGGTTGTCCCCCGCGTACCTGCCCGGGCGGCCGCCCGGGCAGGTACTAAGCCCATGGTTTTGAGTGATGAACTGAA…	Contig1_BBR	MDP0000892596	AT5G45890.1 senescence-associated gene 12 (SAG12)	CONTAINS InterPro DOMAIN/s: Peptidase C1A, papain (InterPro:IPR013128), Proteinase inhibitor I29, cathepsin propeptide (InterPro:IPR013201), Peptidase C1A, papain C-terminal (InterPro:IPR000668), Peptidase, cysteine peptidase active site (InterPro:IPR000169); BEST Arabidopsis thaliana protein match is: Cysteine proteinases superfamily protein (TAIR:AT3G49340.1); Has 30201 Blast hits to 17322 prot…	Contig1_BBR	gi|535454|gb|AAA50755.1|	76.97	85.96	-3/0	178	40	1	895	365	29	206	7e-93	290	Contig1_BBR	MDP0000892596 unanchored:41832695..41833739	0	676	0.91	521	365	885	624	104	Contig1_BBR	MDC005979.635 chr16:9871726..9884731	0.0	650	99%	336	552	887	10474	10809
Contig2_BBR	771	2	Not Appllicable	BBR	not cited in text	ATGGTTAAAATCATGAATGTGAGTAATGTGGTTGTCCTTGTTCTAGCAGTGATTACCACAACATCGCTACTTGGAGCAGAAGCTGGAGAATATACAGTGGGAGATGAGTTGGGTTGGACTATTCCTCCTGGTGGCGCTGCTACGTACGAAGCATGGGCTGCCAAGCATAGATTGTCCGTTACTGATTTTATAAACTTCAACTTTAAAGTTGGAGAACAAGACTTGGCTATAGTAACCAAGGAGGATTACGACGCCTGCAACACGGACAACCCCTTATTTGTATTCCAAGAAGGCGGAGAGTTTCAGTTTGTTCAGTCGGACACATATTATTTGACCTGCACCTTCGCCGGCCACTGCACCAAAGGTCAAAAGATTGCTCTTTATATTGCTCCCGCTTTT…	Contig2_BBR	MDP0000239437	no hit	Gene family:Phytocyanin Superfamily Family Protein. Interpro: IPR003245 Plastocyanin-like, IPR008972 Cupredoxin, noIPR unintegrated. Gene Ontology: none available.	Contig2_BBR	gi|88683126|emb|CAJ77497.1|	41.58	61.39	1/0	101	58	1	91	390	29	129	1e-21	97.4	Contig2_BBR	MDP0000239437 chr15:10393778..10394551	0	1045	0.99	531	1	531	1	531	Contig2_BBR	MDC008770.252 chr15:10385911..10396072	0.0	1029	99%	547	194	739	8204	7659
Contig5_BBR	1255	10	Not Appllicable	BBR	not cited in text	CCCCATTTTGTCCTTGGCCCACGCTGAATAATCAACACCAGTGTTCCAGCCGCTATCACCTCCGACGACATAGTCCGTTGCCATGGCGATTGTAGGAAGAAGGACTACAACAAGGGTAACTAGGGTGACAAATTTGGTGGAAGCCATTGGAGCTAATTGATTTGATAATGCAGATATTAATCTTTGTATTAGCTCTTACTTGGGTGTACCTGCCCGGGCAGGTACGCGGGGACCCACACTAAACACGATTAGCTTCTTACTAAAGCTAATCAATTAGAATTCCATTGTTCAAAAAGGAAAAATTAAGACAGTGGAGATGGCCAAGTCTGGCAACAAAATGGCAACACTTCTTAACTTGATTCTAGTGCTCTCTCTAGTTCTCATGATTTCCATTGCTGA…	Contig5_BBR	MDP0000185014	no hit		Contig5_BBR	gi|255553907|ref|XP_002517994.1|;gi|223542976|gb|EEF44512.1|	57.45	68.09	2/0	94	34	1	317	580	1	94	2e-17	85.9	Contig5_BBR	MDP0000185014 chr9:6199669..6200102	1e-151	537	0.99	273	317	589	1	273	Contig5_BBR	MDC004598.461 chr9:6162852..6170494	0.0	817	98%	430	416	845	6680	7109
Contig9_BBR	599	2	JZ704997	BBR	not cited in text	CACCGTTCCCCGGGATGACATTCTGAGTGGTCCGACTCGTGTAGCAGCCGTGAAAGCATGAGATTAGATAGAATGAGCGGTAAATAGTGCTAAGTCAGGTCTATTGGTCTGTGCGAATCCATTCTCCCTTCAGGTTGAGCAAAGGTTGGGAAGGGATATCGTCGGGGGCCTCTTTGATATTAGGCCCATTGGGCAAAGGGGTATAGGCTGCAAGGTGAATAAGTTGGGGAAGAACAGGGTTTTCCCAATCTTGGAAAGGTAAAACCCCGGCCAGTCAATTCTAATAGTATTCAGTATAGGGCTAATTGGGCCCTGTAGATTCATGCTTGAGCTCCCGCCAGTGTGATGGATTTTTGCAGAATTCGCCCTTAGGGTGGTCGCGGCCGACGGTCACTTTTT…	Contig9_BBR	no significant hit			Contig9_BBR	gi|190361707|gb|ACE77052.1|	55.95	66.67	-2/0	84	37	0	364	113	51	134	1e-19	90.1	Contig9_BBR	MDP0000333068 chr16:17760194..17760290	1e-07	58	0.91	37	398	434	59	95	Contig9_BBR	MDC021936.15 chr14:391391..416868	3e-42	176	92%	125	429	553	14504	14380
F08_BBR	277	1	JZ705000	BBR	not cited in text	ATTTGTGCAGCTGCCGATCACTGTAAATCGGGACAGAAGCTTGTTATTACTGTTATGGACACCGCACCTGCATCTCCTCCATCCTCCGCCGTTCGCGGGATCATCATTTCTGGATACCAAGTCTTCGCCGCCGCCGTCGTCGGACTCTTCCTTGCTATTGCAGCCTGATGATATATCGATCGACACATACAATATGCATAAATACACCAAAAGACATGAATAAGTATAACACATGTGTTGTTCTTATCATTTTAATTGTGTGCGACGTCTGTCCGAC	F08_BBR	MDP0000261622	AT2G32300.1 uclacyanin 1 (UCC1)	FUNCTIONS IN: electron carrier activity, copper ion binding; LOCATED IN: anchored to membrane; EXPRESSED IN: 7 plant structures; EXPRESSED DURING: F mature embryo stage, petal differentiation and expansion stage, D bilateral stage; CONTAINS InterPro DOMAIN/s: Plastocyanin-like (InterPro:IPR003245), Cupredoxin (InterPro:IPR008972), Blue (type 1) copper domain (InterPro:IPR000923); BEST Arabidopsis…	F08_BBR	gi|255569496|ref|XP_002525715.1|;gi|223535015|gb|EEF36698.1|	63.33	66.67	1/0	30	10	1	1	87	101	130	0.059	38.5	F08_BBR	MDP0000261622 chr14:405033..405672	2e-88	325	0.99	168	1	168	316	483	F08_BBR	MDC021936.15 chr14:391391..416868	1e-141	504	98%	268	1	268	14114	14381
G11_BBR	507	1	JZ705001	BBR	Table 4: Ankyrin repeat protein-like	TGTTGACTATCAAACTGAGGGACACCTTCATTAACTGACACACCTTGAAAAGTTTTCTGAAGTTGGTCTGCCATCTGGTTGAATGAAGGATCCTTTGCTATCTGTTCAGCTAATTCCTTAATGCTAGGATCATTCAGCAAGCCAGTCATGGCTGAGAAATCAAAAGGATTGGGAGGAAAGCCAGCCTCTGGAATTTGGAAAGGGGTAGCCCCTGGTTGTCCTGACAGTGAGTCTCCAGACGATGCCTCAGGCTTGGGAGTTTTGTTCTCTGTTGTTTCAGGTTTGGAACTTTTGTTCTCTGTTGAAACTGGCTTTTCGCCAGCAGCAGGCACATCCTTCTGCGCGGAAGCCATAGAAGCACCTGATCTTCGGGTGGCGATGCGGTGGGGATTGAAGTGG…	G11_BBR	MDP0000213737	AT2G17390.1 ankyrin repeat-containing 2B (AKR2B)	FUNCTIONS IN: transcription regulator activity; LOCATED IN: plasma membrane; EXPRESSED IN: 25 plant structures; EXPRESSED DURING: 15 growth stages; CONTAINS InterPro DOMAIN/s: Ankyrin repeat-containing domain (InterPro:IPR020683), Ankyrin repeat (InterPro:IPR002110); BEST Arabidopsis thaliana protein match is: ankyrin repeat-containing protein 2 (TAIR:AT4G35450.1); Has 80350 Blast hits to 27630 p…	G11_BBR	gi|255642139|gb|ACU21334.1|	58.47	65.25	-2/0	118	36	3	353	3	1	106	1e-28	117	G11_BBR	MDP0000213737 chr10:14183018..14186047	0	662	0.98	356	1	353	356	1	G11_BBR	MDC018605.131 chr10:14170219..14211029	1e-100	369	99%	190	131	320	14893	15082
G12_BBR	569	1	JZ705002	BBR	Table 4: Cysteine protease	TTTTTTTTTTTTTTTTTTTTTTTTTTGGGAGGAAAGTCTACCCTTTTACGATATAAAGTTGAATAGAATGGGTAGTTCTTTCAGCCAAAACACATAAATCTTACAAGTATTTTACACATTGGAGTTTCTTAAATCTCAAAGTACCAACAACGCATAAATATAGTAGGCATATTGATTTATTGGTGATGGGAAAATTAACTAAGCTGGGGGGGAAGAGGCAGCCATAGCAATGCCACAAAGTCCTTCTCCCGCAGCAACATCTCTCTGCATTCTTATGTATCCAGCTTCACCCCATTCCGTACCCCATGAGTTCTTCACTAACCAATACTTAGTCCCATCCTCGCTCACGCCATAACCAACAGCGGTAACACTATGGGCAAGGCTCGTTCCACAGGGCCC…	G12_BBR	MDP0000138228	AT5G45890.1 senescence-associated gene 12 (SAG12)	CONTAINS InterPro DOMAIN/s: Peptidase C1A, papain (InterPro:IPR013128), Proteinase inhibitor I29, cathepsin propeptide (InterPro:IPR013201), Peptidase C1A, papain C-terminal (InterPro:IPR000668), Peptidase, cysteine peptidase active site (InterPro:IPR000169); BEST Arabidopsis thaliana protein match is: Cysteine proteinases superfamily protein (TAIR:AT3G49340.1); Has 30201 Blast hits to 17322 prot…	G12_BBR	gi|144905108|dbj|BAF56428.1|	77.87	81.97	-3/0	122	27	0	567	202	221	342	5e-59	198	G12_BBR	MDP0000138228 chr9:28040614..28041745	0	654	0.97	370	199	568	1032	663	G12_BBR	MDC035632.17 chr10:5649597..5671058	0.0	922	96%	539	30	568	2740	3278
H04_BBR	136	1	Not Appllicable	BBR	Table 4: Blue copper protein-like	ACACGAACCCACCCCACAATGTGTTCAAGGTGAACGGAACTGGGTTCAATACATGTGTTAAACCAACAGGAAATGATCAACCACCACTTACATCTGGAAACGACAGAATAGAGCTAAAGACTCCCGGAAACAAATG	H04_BBR	MDP0000261622	AT2G32300.1 uclacyanin 1 (UCC1)	FUNCTIONS IN: electron carrier activity, copper ion binding; LOCATED IN: anchored to membrane; EXPRESSED IN: 7 plant structures; EXPRESSED DURING: F mature embryo stage, petal differentiation and expansion stage, D bilateral stage; CONTAINS InterPro DOMAIN/s: Plastocyanin-like (InterPro:IPR003245), Cupredoxin (InterPro:IPR008972), Blue (type 1) copper domain (InterPro:IPR000923); BEST Arabidopsis…	H04_BBR	gi|147779417|emb|CAN72283.1|	60	65	3/0	40	14	1	15	134	63	100	2e-07	51.6	H04_BBR	MDP0000261622 chr14:405033..405672	2e-67	254	0.98	136	1	136	176	311	H04_BBR	MDC021936.15 chr14:391391..416868	3e-66	254	98%	136	1	136	13974	14109
H06b_BBR	223	1	Not Appllicable	BBR	not cited in text	CCCGGCTGCGGGAGCGGTATCAACTCCCTCAAAAGGGGTAAACCGTTTCTCCCACAATCCGGGGGAAAAGCAGGAAAAAAATGGTGACAAAAGCGCCAGCAAAAGGCAGGAAACCGAAAAAGCGCGCGTGGCGGGGTTTTCTCCCTAGCCCCGCCCCCCTGACAAAAACCCAAAAACCCACCCTCAATTCCAAGGTGGGGAACCCCGCCAAGAATATAAAAAA	H06b_BBR	no significant hit			H06b_BBR	gi|402548403|ref|ZP_10845256.1|	42.19	54.69	-1/0	64	36	1	223	35	3	66	0.0006	42.7	H06b_BBR	MDP0000278177 chr14:4724969..4730725	0.003	42.1	1	21	162	182	174	154	H06b_BBR	MDC007369.433 chr14:4721689..4733137	0.037	42.1	100%	21	162	182	3554	3534
H08_BBR	520	1	Not Appllicable	BBR	not cited in text	TTTTTTTTTTTTTTTTTTTCCTTTTTTTTTTTTTTTGATCGGTAAAAGTAAAAAAAAATTTTTATTTCTGTCTTTACAGCTTATAAAACCAATCAAATTTGTTACAATAAATGGAATTTTTTTATGTTAAATGCCATTAAAAAAAAATTTAATTAAAATTAAGTTTCCCATAATAATCTCACCATCAAGGGGTATATAAGGGTTAATTACTATAAAGATATATTAAACGAAAATAAAAAAAAAGGAACTAATTACTAAATTACTAAATTATTTAAGTAAATTAATAAAATAAATAAATAAATGAAATATAAAAAATTAAAAATTTCGGCATTTTGGGATTTTTTTTTTTTTTAAAAAAAAAAATTAAAATTTCTAAATAAATAATAATTTAAGGGTTTA…	H08_BBR	no significant hit			H08_BBR				/0										H08_BBR	MDP0000333422 chr7:16890654..16890780	0.0001	48.1	1	24	339	362	26	49	H08_BBR	MDC024211.12 chr12:5670845..5675346	1e-10	71.9	100%	36	1	36	3591	3626
H10_BBR	863	1	JZ705003	BBR	Table 4: Glutathione S transferase	ACATCAAATTTGAGCTTGTTCCAATCGACTTGGGAACTGGTGAACACAAAAAGGAGCCCTTCATTTCCCTCAATCCATTTGGTGAAGTTCCAGCTTTCGAAGACGGAGATCTTAAGCTCTTTGAATCAAGGGCAATTACACAATACATTGTCCACGAGTATGCTGACAAGGGAACCCCGCTGGTGTTCCAAGACTCTAAGAAGATGGCAATGATAGCAGTAGGGTGTGAGGTGGAGGGCCAAAAGTTCGACCCGGCGGCCTCAAAACTGACCTTTGAGCAAGTTATAAAGCCTATGCTTAAAATGCCCACAGATGCGGCAGTTGTGGAGGAATATGAAGCCAAGTTGGCTGTGGTTCTGGATGTGTATGAGATTCGTCTGGCTCAGTCGAAATACTTGG…	H10_BBR	MDP0000511650	AT2G47730.1 glutathione S-transferase phi 8 (GSTF8)	FUNCTIONS IN: glutathione transferase activity, glutathione binding; INVOLVED IN: in 8 processes; LOCATED IN: in 7 components; EXPRESSED IN: 25 plant structures; EXPRESSED DURING: 16 growth stages; CONTAINS InterPro DOMAIN/s: Thioredoxin fold (InterPro:IPR012335), Glutathione S-transferase, C-terminal (InterPro:IPR004046), Glutathione S-transferase, C-terminal-like (InterPro:IPR010987), Glutathio…	H10_BBR	gi|388493954|gb|AFK35043.1|	72.83	80.98	3/0	184	50	0	3	554	27	210	3e-88	273	H10_BBR	MDP0000511650 chr3:32301116..32302188	0	1114	0.99	566	1	566	77	642	H10_BBR	MDC001204.808 chr3:32279125..32322332	0.0	1336	99%	688	123	810	22434	21747
H11_BBR	624	1	JZ705004	BBR	Table 4: Early nodulin 16 precursor-like	CCAGCGGCCGCCCGGGCAGGTACGCGGGAAAGTCAAGACCAATACACAAGGACAACAATATTATAGAAAAGATGGCTAGAACCATGAACATGAACAATGTGATGGTCCTTGCTATAGCAATCATAGCAATATCCGTAGTGCTACCTACAACAGAAGCTGCATTGGATACCGTCGGCGACGAGTTGGGTTGGGCTATTCCTCCCGAAGCTGGCTATTATGCTGCCTGGGCTTCCAAGCATAGCTTCTTCGTTAACGATATTCTAGTATTTAACTTCACTGAAGGAGAAGAAGACTTGGCTATGGTAACCAAGGAAGATTTTGATGCGTGTAACACCTCGAATCCCTTGTTTTATTTCGATGAACCACCAACGCTTAAATTTCCCGCAAGTGACACGTTTT…	H11_BBR	MDP0000318341	no hit	IPR003245 Plastocyanin-like, IPR008972 Cupredoxin, noIPR unintegrated. Gene Ontology: none available.	H11_BBR	gi|255572521|ref|XP_002527195.1|;gi|223533460|gb|EEF35208.1|	42.31	59.23	3/0	130	73	2	72	458	1	129	1e-24	105	H11_BBR	MDP0000318341 chr2:2904854..2905570	0	969	0.99	501	72	572	1	501	H11_BBR	MDC039334.13 chr2:2898759..2908018	0.0	692	99%	353	263	615	6502	6854
1 Not Applicable: sequences not accepted by GenBank dbEST include sequences less than 200 nts, sequences encoding hypothetical or unknown proteins, mitochondrial and chloroplast DNA sequences and ribosomal DNA sequences. Sequences making up contigs may not be assigned an accession number if one or more of the sequences is less than 200 nts.
