# Supplementary material for: Genes responding to water deficit in apple (Malus × domestica Borkh.) roots
Source: BMC Plant Biol. 2014 Jul 8;14:182. doi: 10.1186/1471-2229-14-182 (PMC4110548; doi:10.1186/1471-2229-14-182)
Supplement: Additional file 6 — Sequences of primers used for RT-qPCR are listed. [file 1471-2229-14-182-S6.xlsx]

## Sheet: Sheet1
Gene	For Semi-quantitative Confirmation Gels	Sequence 5N to 3N	Estimated Size
Non-expressor of Pathogenesis Related Genes	Apple NPR set2F(qPCR)	ACTCCCACTGTGCAGAACAA	97bp
	Apple NPR set2R(qPCR)	ACTTCCGAGCAATGCGGAAA
Translation Elongation Factor 2a	TEF2F(qPCR)	GGTGTGACGATGAAGAGTGATG
	TEF2R(qPCR)	TGAAGGAGAGGGAAGGTGAAAG
Tom7 Subunit Mitochondrial Import Receptor	TOM7 Set 1 Forward Primer	ATG AAG AAG GCC AAG GTC GTC A	187bp
	TOM7 Set 1 Reverse Primer	AGG CAC TGA CCC ATT AAC CCA T
High Affinity Nitrate Transporter	HAT Set 1 Forward Primer	ATG GGA AGG TGT GGT GTT TGG T	184bp
	HAT Set 1 Reverse Primer	TCC TTC CAG CGT CCA AAG ATG T
a Reference [56]
